# Supplementary material for: PpMYC2 and PpJAM2/3 antagonistically regulate lignin synthesis to cope with the disease in peach fruit
Source: Plant Biotechnol J. 2025 Jun 4;23(9):3524–39. doi: 10.1111/pbi.70177 (PMC12392935; doi:10.1111/pbi.70177)
Supplement: Supplementary file 2 — Table S1 The list of PpMYC2‐binding peaks from two biological replicates. Table S2 The list of PpMYC2‐binding motifs. Table S3 The list of DEGs. Table S4 The overlapping genes between DEGs identified by RNA‐seq and PpMYC2‐target genes identified by DAP‐seq. Table S5 The binding motifs of target genes in DAP‐seq data. Table S6 The primers and probe sequences for this study. [file PBI-23-3524-s002.xlsx]

## Sheet: Table S1
The list of PpMYC2-binding peaks from two biological replicates
CHR	START	END	ID	IP-1_reads	IP-2_reads	IP-1_rpkm	IP-2_rpkm	summit	annotation	geneChr	geneStart	geneEnd	geneLength	geneStrand	geneId	transcriptId	distanceToTSS	Symbol	Description	KEGG_A_class	KEGG_B_class	Pathway	K_ID	GO Component	GO Function	GO Process	TF_family
chr1	65012	65275	MergePeak_1	318	368	34.0373574100601	39.1896386957266	65143	Intron (evm.model.contig279.1/evm.TU.contig279.1, intron 4 of 13)	1	63559	75014	11456	1	evm.TU.contig279.1	evm.model.contig279.1	1584	IPO11	ONI26028.1 hypothetical protein PRUPE_1G000100 [Prunus persica]	-	-	-	-	-	GO:0008536//Ran GTPase binding	GO:0006886//intracellular protein transport	--
chr1	69053	69380	MergePeak_2	390	423	33.5987720407634	36.2571690451781	69216	Intron (evm.model.contig279.1/evm.TU.contig279.1, intron 7 of 13)	1	63559	75014	11456	1	evm.TU.contig279.1	evm.model.contig279.1	5657	IPO11	ONI26028.1 hypothetical protein PRUPE_1G000100 [Prunus persica]	-	-	-	-	-	GO:0008536//Ran GTPase binding	GO:0006886//intracellular protein transport	--
chr1	75003	75513	MergePeak_3	527	467	29.1422015147685	25.6935047196393	75258	Distal Intergenic	1	83383	98736	15354	1	evm.TU.contig279.2	evm.model.contig279.2	-8125	Os04g0609600	XP_007225831.2 probable protein phosphatase 2C 44 [Prunus persica]	Human Diseases	Drug resistance: antineoplastic	ko01522//Endocrine resistance	K17506	-	GO:0004722//protein serine/threonine phosphatase activity;GO:0016791//phosphatase activity	GO:0006470//protein dephosphorylation	--
chr1	93643	94305	MergePeak_4	637	689	27.1492943307768	29.2168278255864	93974	Intron (evm.model.contig279.2/evm.TU.contig279.2, intron 8 of 11)	1	83383	98736	15354	1	evm.TU.contig279.2	evm.model.contig279.2	10591	Os04g0609600	XP_007225831.2 probable protein phosphatase 2C 44 [Prunus persica]	Human Diseases	Drug resistance: antineoplastic	ko01522//Endocrine resistance	K17506	-	GO:0004722//protein serine/threonine phosphatase activity;GO:0016791//phosphatase activity	GO:0006470//protein dephosphorylation	--
chr1	103235	104243	MergePeak_5	2233	2297	62.5360143660495	64.0025380871024	103739	Exon (evm.model.contig279.3/evm.TU.contig279.3, exon 1 of 1)	1	103232	105514	2283	2	evm.TU.contig279.3	evm.model.contig279.3	1775	LRX2	XP_007225572.2 leucine-rich repeat extensin-like protein 2, partial [Prunus persica]	-	-	-	-	-	-	-	--
chr1	122477	123164	MergePeak_6	503	499	20.6591376206519	20.3910446284925	122820	Promoter (<=1kb)	1	114174	122332	8159	2	evm.TU.contig279.4	evm.model.contig279.4	-488	LIC	XP_020418064.1 zinc finger CCCH domain-containing protein 16 isoform X1 [Prunus persica]	Human Diseases;Genetic Information Processing	Drug resistance: antineoplastic;Translation	ko01522//Endocrine resistance;ko03013//Nucleocytoplasmic transport	K14321;K14321	-	-	-	--
chr1	134337	134646	MergePeak_7	804	891	73.2870088702548	80.8059569824999	134491	Downstream (2-3kb)	1	136502	141708	5207	2	evm.TU.contig279.6	evm.model.contig279.6	7217	--	XP_007223446.1 uncharacterized protein LOC18793524 isoform X3 [Prunus persica]	-	-	-	-	-	GO:0001671//ATPase activator activity;GO:0051087//chaperone binding;GO:0051879//Hsp90 protein binding	-	--
chr1	137841	138299	MergePeak_8	964	936	59.3468	57.3311338464337	138070	Intron (evm.model.contig279.6/evm.TU.contig279.6, intron 5 of 5)	1	136502	141708	5207	2	evm.TU.contig279.6	evm.model.contig279.6	3638	--	XP_007223446.1 uncharacterized protein LOC18793524 isoform X3 [Prunus persica]	-	-	-	-	-	GO:0001671//ATPase activator activity;GO:0051087//chaperone binding;GO:0051879//Hsp90 protein binding	-	--
chr1	144340	144672	MergePeak_9	553	526	46.9260003683825	44.4087836845816	144506	Distal Intergenic	1	136502	141708	5207	2	evm.TU.contig279.6	evm.model.contig279.6	-2798	--	XP_007223446.1 uncharacterized protein LOC18793524 isoform X3 [Prunus persica]	-	-	-	-	-	GO:0001671//ATPase activator activity;GO:0051087//chaperone binding;GO:0051879//Hsp90 protein binding	-	--
chr1	153069	153349	MergePeak_10	506	458	50.8834838768266	45.8233172866479	153209	Promoter (<=1kb)	1	153347	157482	4136	1	evm.TU.contig279.7	evm.model.contig279.7	-138	--	XP_021817064.1 uncharacterized protein LOC110759324 [Prunus avium]	-	-	-	-	-	-	-	--
chr1	191332	191842	MergePeak_11	507	550	28.0362356128797	30.2600162650999	191587	Distal Intergenic	1	204275	207416	3142	1	evm.TU.contig279.9	evm.model.contig279.9	-12688	At5g58090	XP_007222660.1 glucan endo-1,3-beta-glucosidase 6 [Prunus persica]	Human Diseases;Metabolism	Drug resistance: antineoplastic;Carbohydrate metabolism	ko01522//Endocrine resistance;ko00500//Starch and sucrose metabolism	K19893;K19893	-	GO:0004553//hydrolase activity, hydrolyzing O-glycosyl compounds	GO:0005975//carbohydrate metabolic process	--
chr1	198088	199073	MergePeak_12	874	941	25.0476600053824	26.8311987480906	198580	Distal Intergenic	1	204275	207416	3142	1	evm.TU.contig279.9	evm.model.contig279.9	-5695	At5g58090	XP_007222660.1 glucan endo-1,3-beta-glucosidase 6 [Prunus persica]	Human Diseases;Metabolism	Drug resistance: antineoplastic;Carbohydrate metabolism	ko01522//Endocrine resistance;ko00500//Starch and sucrose metabolism	K19893;K19893	-	GO:0004553//hydrolase activity, hydrolyzing O-glycosyl compounds	GO:0005975//carbohydrate metabolic process	--
chr1	199667	199970	MergePeak_13	804	870	74.7334629926941	80.4587047307144	199818	Distal Intergenic	1	204275	207416	3142	1	evm.TU.contig279.9	evm.model.contig279.9	-4457	At5g58090	XP_007222660.1 glucan endo-1,3-beta-glucosidase 6 [Prunus persica]	Human Diseases;Metabolism	Drug resistance: antineoplastic;Carbohydrate metabolism	ko01522//Endocrine resistance;ko00500//Starch and sucrose metabolism	K19893;K19893	-	GO:0004553//hydrolase activity, hydrolyzing O-glycosyl compounds	GO:0005975//carbohydrate metabolic process	--
chr1	230134	230400	MergePeak_14	480	413	50.7998719878786	43.4876718599623	230267	Distal Intergenic	1	233511	234015	505	1	evm.TU.contig279.14	evm.model.contig279.14	-3244	HIPP30	XP_007224409.1 heavy metal-associated isoprenylated plant protein 45 [Prunus persica]	-	-	-	-	-	GO:0046872//metal ion binding	GO:0030001//metal ion transport	--
chr1	248935	249286	MergePeak_15	430	456	34.519018128127	36.4208055270068	249110	Exon (evm.model.contig279.18/evm.TU.contig279.18, exon 1 of 7)	1	248911	254523	5613	1	evm.TU.contig279.18	evm.model.contig279.18	199	cemA	ONI26060.1 hypothetical protein PRUPE_1G002100 [Prunus persica]	-	-	-	-	GO:0016021//integral component of membrane	-	-	--
chr1	268823	269275	MergePeak_16	936	780	58.3862104867306	48.4087388438431	269049	Distal Intergenic	1	273732	280737	7006	1	evm.TU.contig279.20	evm.model.contig279.20	-4683	ECT4	XP_020410396.1 uncharacterized protein LOC18790863 isoform X1 [Prunus persica]	Human Diseases	Drug resistance: antineoplastic	ko01522//Endocrine resistance	K20102	-	GO:0003723//RNA binding	-	--
chr1	280826	281123	MergePeak_17	300	271	28.4470759663666	25.567036683388	280974	Downstream (2-3kb)	1	283624	285936	2313	2	evm.TU.contig279.21	evm.model.contig279.21	4962	CYP716A15	XP_007222742.1 beta-amyrin 28-oxidase [Prunus persica]	Human Diseases	Drug resistance: antineoplastic	ko01522//Endocrine resistance	K20667	-	GO:0005506//iron ion binding;GO:0016705//oxidoreductase activity, acting on paired donors, with incorporation or reduction of molecular oxygen;GO:0020037//heme binding	GO:0055114//oxidation-reduction process	--
chr1	285982	286242	MergePeak_18	276	352	29.8814189537895	37.9166119514876	286112	Promoter (<=1kb)	1	283624	285936	2313	2	evm.TU.contig279.21	evm.model.contig279.21	-176	CYP716A15	XP_007222742.1 beta-amyrin 28-oxidase [Prunus persica]	Human Diseases	Drug resistance: antineoplastic	ko01522//Endocrine resistance	K20667	-	GO:0005506//iron ion binding;GO:0016705//oxidoreductase activity, acting on paired donors, with incorporation or reduction of molecular oxygen;GO:0020037//heme binding	GO:0055114//oxidation-reduction process	--
chr1	292030	292367	MergePeak_19	312	314	26.0837804245453	26.1180239365268	292198	Distal Intergenic	1	283624	285936	2313	2	evm.TU.contig279.21	evm.model.contig279.21	-6262	CYP716A15	XP_007222742.1 beta-amyrin 28-oxidase [Prunus persica]	Human Diseases	Drug resistance: antineoplastic	ko01522//Endocrine resistance	K20667	-	GO:0005506//iron ion binding;GO:0016705//oxidoreductase activity, acting on paired donors, with incorporation or reduction of molecular oxygen;GO:0020037//heme binding	GO:0055114//oxidation-reduction process	--
chr1	312626	313073	MergePeak_20	591	665	37.2770991446767	41.7321729996952	312849	Promoter (<=1kb)	1	312872	322381	9510	1	evm.TU.contig279.23	evm.model.contig279.23	-23	sll0005	XP_007225265.1 uncharacterized protein LOC18791910 [Prunus persica]	Human Diseases	Drug resistance: antineoplastic	ko01522//Endocrine resistance	K08869	-	GO:0004672//protein kinase activity;GO:0005524//ATP binding	GO:0006468//protein phosphorylation	--
chr1	336587	336894	MergePeak_21	412	387	37.7988982559158	35.3254429547659	336740	Downstream (<1kb)	1	337162	338561	1400	2	evm.TU.contig279.25	evm.model.contig279.25	1821	CHS1	XP_007223025.1 polyketide synthase 5 isoform X1 [Prunus persica]	-	-	-	-	-	GO:0016746//transferase activity, transferring acyl groups;GO:0016747//transferase activity, transferring acyl groups other than amino-acyl groups	GO:0009058//biosynthetic process	--
chr1	343715	344020	MergePeak_22	302	387	27.8880506390972	35.5563282028363	343867	Exon (evm.model.contig279.26/evm.TU.contig279.26, exon 2 of 2)	1	343836	345556	1721	2	evm.TU.contig279.26	evm.model.contig279.26	1689	PKS5	XP_034200350.1 polyketide synthase 5-like [Prunus dulcis]	Human Diseases;Metabolism;Organismal Systems	Drug resistance: antineoplastic;Biosynthesis of other secondary metabolites;Environmental adaptation	ko01522//Endocrine resistance;ko00941//Flavonoid biosynthesis;ko04712//Circadian rhythm - plant	K00660;K00660;K00660	-	GO:0016746//transferase activity, transferring acyl groups;GO:0016747//transferase activity, transferring acyl groups other than amino-acyl groups	GO:0009058//biosynthetic process	--
chr1	345420	345766	MergePeak_23	143	123	11.6449922692675	9.96559	345593	Promoter (<=1kb)	1	343836	345556	1721	2	evm.TU.contig279.26	evm.model.contig279.26	-37	PKS5	XP_034200350.1 polyketide synthase 5-like [Prunus dulcis]	Human Diseases;Metabolism;Organismal Systems	Drug resistance: antineoplastic;Biosynthesis of other secondary metabolites;Environmental adaptation	ko01522//Endocrine resistance;ko00941//Flavonoid biosynthesis;ko04712//Circadian rhythm - plant	K00660;K00660;K00660	-	GO:0016746//transferase activity, transferring acyl groups;GO:0016747//transferase activity, transferring acyl groups other than amino-acyl groups	GO:0009058//biosynthetic process	--
chr1	351642	352007	MergePeak_24	227	195	17.5257823389876	14.9789335356973	351824	Downstream (1-2kb)	1	353580	354973	1394	2	evm.TU.contig279.27	evm.model.contig279.27	3149	PKS5	XP_007198980.2 chalcone synthase 2 [Prunus persica]	Human Diseases;Metabolism;Organismal Systems	Drug resistance: antineoplastic;Biosynthesis of other secondary metabolites;Environmental adaptation	ko01522//Endocrine resistance;ko00941//Flavonoid biosynthesis;ko04712//Circadian rhythm - plant	K00660;K00660;K00660	-	GO:0016746//transferase activity, transferring acyl groups;GO:0016747//transferase activity, transferring acyl groups other than amino-acyl groups	GO:0009058//biosynthetic process	--
chr1	352550	352835	MergePeak_25	141	150	13.9311099994731	14.7452653955493	352692	Downstream (<1kb)	1	353580	354973	1394	2	evm.TU.contig279.27	evm.model.contig279.27	2281	PKS5	XP_007198980.2 chalcone synthase 2 [Prunus persica]	Human Diseases;Metabolism;Organismal Systems	Drug resistance: antineoplastic;Biosynthesis of other secondary metabolites;Environmental adaptation	ko01522//Endocrine resistance;ko00941//Flavonoid biosynthesis;ko04712//Circadian rhythm - plant	K00660;K00660;K00660	-	GO:0016746//transferase activity, transferring acyl groups;GO:0016747//transferase activity, transferring acyl groups other than amino-acyl groups	GO:0009058//biosynthetic process	--
chr1	365733	366008	MergePeak_26	607	530	62.1458669474901	53.9876166342358	365870	Promoter (<=1kb)	1	366592	373679	7088	1	evm.TU.contig279.28	evm.model.contig279.28	-722	DHAD	XP_007225687.1 dihydroxy-acid dehydratase, chloroplastic [Prunus persica]	Metabolism;Metabolism	Metabolism of cofactors and vitamins;Amino acid metabolism	ko00770//Pantothenate and CoA biosynthesis;ko00290//Valine, leucine and isoleucine biosynthesis	K01687;K01687	-	GO:0003824//catalytic activity;GO:0004160//dihydroxy-acid dehydratase activity	GO:0009082//branched-chain amino acid biosynthetic process	--
chr1	366369	366748	MergePeak_27	860	1014	63.9510230584248	75.0208060661557	366558	Promoter (<=1kb)	1	366592	373679	7088	1	evm.TU.contig279.28	evm.model.contig279.28	-34	DHAD	XP_007225687.1 dihydroxy-acid dehydratase, chloroplastic [Prunus persica]	Metabolism;Metabolism	Metabolism of cofactors and vitamins;Amino acid metabolism	ko00770//Pantothenate and CoA biosynthesis;ko00290//Valine, leucine and isoleucine biosynthesis	K01687;K01687	-	GO:0003824//catalytic activity;GO:0004160//dihydroxy-acid dehydratase activity	GO:0009082//branched-chain amino acid biosynthetic process	--
chr1	414962	415253	MergePeak_28	902	932	87.2883588065693	89.7347027788689	415107	Promoter (<=1kb)	1	415131	415613	483	1	evm.TU.contig279.37	evm.model.contig279.37	-24	--	XP_020415213.1 mitochondrial intermembrane space import and assembly protein 40 [Prunus persica]	Human Diseases	Drug resistance: antineoplastic	ko01522//Endocrine resistance	K17782	-	-	-	--
chr1	438947	439663	MergePeak_29	1201	1210	47.3321784947032	47.4453420993379	439305	Exon (evm.model.contig279.41/evm.TU.contig279.41, exon 1 of 2)	1	439163	441573	2411	1	evm.TU.contig279.41	evm.model.contig279.41	142	--	XP_007225227.1 centrosome-associated protein CEP250 [Prunus persica]	-	-	-	-	-	-	-	--
chr1	445605	445890	MergePeak_30	249	211	24.601747445878	20.7416733230727	445747	Intron (evm.model.contig279.42/evm.TU.contig279.42, intron 9 of 14)	1	442773	451206	8434	2	evm.TU.contig279.42	evm.model.contig279.42	5459	At1g60995	XP_007227344.1 uncharacterized protein LOC18791627 [Prunus persica]	-	-	-	-	-	-	-	--
chr1	452298	452561	MergePeak_31	511	485	54.6952504293733	51.6493879549657	452429	Promoter (1-2kb)	1	442773	451206	8434	2	evm.TU.contig279.42	evm.model.contig279.42	-1223	At1g60995	XP_007227344.1 uncharacterized protein LOC18791627 [Prunus persica]	-	-	-	-	-	-	-	--
chr1	524661	525788	MergePeak_32	1743	1602	43.663739704475	39.9282963168417	525224	Exon (evm.model.contig279.51/evm.TU.contig279.51, exon 1 of 1)	1	524786	525832	1047	2	evm.TU.contig279.51	evm.model.contig279.51	608	--	XP_034199515.1 glycine-rich protein 23-like [Prunus dulcis]	-	-	-	-	-	-	-	--
chr1	567999	568287	MergePeak_33	444	382	43.4127971771845	37.1614702420888	568143	Distal Intergenic	1	571612	574616	3005	1	evm.TU.contig279.54	evm.model.contig279.54	-3469	KRP3	XP_007223747.1 cyclin-dependent kinase inhibitor 5 [Prunus persica]	-	-	-	-	GO:0005634//nucleus	GO:0004861//cyclin-dependent protein serine/threonine kinase inhibitor activity	GO:0007050//cell cycle arrest	--
chr1	586771	587054	MergePeak_34	289	274	28.7549187368007	27.1243656680006	586912	Exon (evm.model.contig279.56/evm.TU.contig279.56, exon 1 of 16)	1	586832	593122	6291	1	evm.TU.contig279.56	evm.model.contig279.56	80	RPN2A	XP_007227055.1 26S proteasome non-ATPase regulatory subunit 1 homolog A [Prunus persica]	Human Diseases;Human Diseases;Human Diseases;Human Diseases;Human Diseases;Human Diseases;Human Diseases;Human Diseases;Human Diseases;Genetic Information Processing	Drug resistance: antineoplastic;Neurodegenerative disease;Neurodegenerative disease;Neurodegenerative disease;Neurodegenerative disease;Neurodegenerative disease;Neurodegenerative disease;Neurodegenerative disease;Infectious disease: viral;Folding, sorting and degradation	ko01522//Endocrine resistance;ko05014//Amyotrophic lateral sclerosis;ko05022//Pathways of neurodegeneration - multiple diseases;ko05010//Alzheimer disease;ko05016//Huntington disease;ko05020//Prion disease;ko05012//Parkinson disease;ko05017//Spinocerebellar ataxia;ko05169//Epstein-Barr virus infection;ko03050//Proteasome	K03032;K03032;K03032;K03032;K03032;K03032;K03032;K03032;K03032;K03032	GO:0000502//proteasome complex	GO:0030234//enzyme regulator activity	GO:0042176//regulation of protein catabolic process	--
chr1	595554	595958	MergePeak_35	454	381	31.676228820096	26.4482730714638	595756	Exon (evm.model.contig279.57/evm.TU.contig279.57, exon 2 of 4)	1	595145	596802	1658	1	evm.TU.contig279.57	evm.model.contig279.57	611	FAMA	XP_020425666.1 transcription factor FAMA isoform X2 [Prunus persica]	-	-	-	-	-	GO:0046983//protein dimerization activity	-	bHLH
chr1	598273	598876	MergePeak_36	959	939	44.865685782672	43.7075055522775	598574	Promoter (<=1kb)	1	598909	600849	1941	1	evm.TU.contig279.58	evm.model.contig279.58	-335	RPL13AD	XP_007223449.1 60S ribosomal protein L13a-4 [Prunus persica]	Human Diseases;Genetic Information Processing;Human Diseases	Drug resistance: antineoplastic;Translation;Infectious disease: viral	ko01522//Endocrine resistance;ko03010//Ribosome;ko05171//Coronavirus disease - COVID-19	K02872;K02872;K02872	GO:0005840//ribosome;GO:0015934//large ribosomal subunit	GO:0003735//structural constituent of ribosome	GO:0006412//translation	--
chr1	617200	617908	MergePeak_37	1898	1906	75.6454158668585	75.5795025045628	617554	Promoter (<=1kb)	1	608229	617249	9021	2	evm.TU.contig279.60	evm.model.contig279.60	-305	--	XP_007223702.2 uncharacterized protein LOC18791386 isoform X1 [Prunus persica]	-	-	-	-	-	-	-	--
chr1	622547	622969	MergePeak_38	642	640	42.8871614309014	42.5370114736224	622758	Exon (evm.model.contig279.61/evm.TU.contig279.61, exon 1 of 6)	1	622727	626893	4167	1	evm.TU.contig279.61	evm.model.contig279.61	31	PHL3	XP_007225561.2 protein PHR1-LIKE 3 isoform X1 [Prunus persica]	-	-	-	-	-	GO:0003677//DNA binding	-	G2-like
chr1	673915	674248	MergePeak_39	602	618	50.9310542920389	52.0199	674081	Distal Intergenic	1	676848	680278	3431	1	evm.TU.contig279.69	evm.model.contig279.69	-2767	--	XP_020409894.1 uncharacterized protein LOC18792972 [Prunus persica]	-	-	-	-	-	-	-	--
chr1	695476	695760	MergePeak_40	401	435	39.758698056478	42.9113091897143	695618	Promoter (<=1kb)	1	694415	695522	1108	2	evm.TU.contig279.72	evm.model.contig279.72	-96	eff	XP_007226369.2 ubiquitin-conjugating enzyme E2-17 kDa isoform X2 [Prunus persica]	-	-	-	-	-	-	-	--
chr1	705354	705760	MergePeak_41	424	508	29.4377145168088	35.0910748368315	705557	Downstream (1-2kb)	1	706953	707908	956	2	evm.TU.contig279.74	evm.model.contig279.74	2351	--	XP_008224510.1 PREDICTED: gibberellin-regulated protein 12-like [Prunus mume]	-	-	-	-	-	-	-	--
chr1	715848	716156	MergePeak_42	283	344	25.8797810630805	31.2987743403608	716002	Exon (evm.model.contig279.76/evm.TU.contig279.76, exon 1 of 4)	1	715649	724041	8393	1	evm.TU.contig279.76	evm.model.contig279.76	353	UBP2	PQQ12178.1 ubiquitin carboxyl-terminal hydrolase 2 [Prunus yedoensis var. nudiflora] [Prunus yedoensis]	Human Diseases	Drug resistance: antineoplastic	ko01522//Endocrine resistance	K11844	-	GO:0004843//thiol-dependent ubiquitin-specific protease activity;GO:0008270//zinc ion binding	GO:0016579//protein deubiquitination	--
chr1	737457	737738	MergePeak_43	171	190	17.1348238427199	18.9422629218475	737597	Promoter (1-2kb)	1	738836	739207	372	1	evm.TU.contig279.79	evm.model.contig279.79	-1239	--	ONI26202.1 hypothetical protein PRUPE_1G009100 [Prunus persica]	-	-	-	-	-	-	GO:0006355//regulation of transcription, DNA-templated	--
chr1	744996	745634	MergePeak_44	436	391	19.2804991453212	17.2029634650255	745315	Distal Intergenic	1	740457	743015	2559	2	evm.TU.contig279.80	evm.model.contig279.80	-2300	BGAL13	XP_007224244.2 beta-galactosidase 13 [Prunus persica]	-	-	-	-	-	GO:0004553//hydrolase activity, hydrolyzing O-glycosyl compounds;GO:0030246//carbohydrate binding	GO:0005975//carbohydrate metabolic process	--
chr1	751245	751516	MergePeak_45	405	391	42.0744803723135	40.414314904968	751380	Distal Intergenic	1	748053	750566	2514	1	evm.TU.contig279.81	evm.model.contig279.81	3327	BGAL13	ONI26204.1 hypothetical protein PRUPE_1G009300 [Prunus persica]	-	-	-	-	-	GO:0004553//hydrolase activity, hydrolyzing O-glycosyl compounds;GO:0030246//carbohydrate binding	GO:0005975//carbohydrate metabolic process	--
chr1	865924	866769	MergePeak_46	1182	1102	39.480237391998	36.6217083155718	866346	Promoter (<=1kb)	1	866407	872539	6133	1	evm.TU.contig279.100	evm.model.contig279.100	-61	TIC	XP_007225477.1 protein TIME FOR COFFEE isoform X2 [Prunus persica]	-	-	-	-	-	-	GO:0042752//regulation of circadian rhythm	--
chr1	871588	872175	MergePeak_47	1056	1106	50.7480353838093	52.8816708487366	871881	Exon (evm.model.contig279.100/evm.TU.contig279.100, exon 12 of 12)	1	866407	872539	6133	1	evm.TU.contig279.100	evm.model.contig279.100	5474	TIC	XP_007225477.1 protein TIME FOR COFFEE isoform X2 [Prunus persica]	-	-	-	-	-	-	GO:0042752//regulation of circadian rhythm	--
chr1	887597	887871	MergePeak_48	188	231	19.317805865936	23.6160170575117	887734	Distal Intergenic	1	889879	893757	3879	1	evm.TU.contig279.102	evm.model.contig279.102	-2145	LOX5	XP_007225308.1 linoleate 9S-lipoxygenase 5, chloroplastic [Prunus persica]	Metabolism	Lipid metabolism	ko00591//Linoleic acid metabolism	K15718	-	GO:0005515//protein binding;GO:0016491//oxidoreductase activity;GO:0016702//oxidoreductase activity, acting on single donors with incorporation of molecular oxygen, incorporation of two atoms of oxygen;GO:0046872//metal ion binding	GO:0055114//oxidation-reduction process	--
chr1	896207	896547	MergePeak_49	658	643	54.5260649441742	53.0132	896377	Exon (evm.model.contig279.103/evm.TU.contig279.103, exon 1 of 1)	1	896373	897014	642	1	evm.TU.contig279.103	evm.model.contig279.103	4	psaD	XP_020410684.1 photosystem I reaction center subunit II, chloroplastic [Prunus persica]	Human Diseases;Metabolism	Drug resistance: antineoplastic;Energy metabolism	ko01522//Endocrine resistance;ko00195//Photosynthesis	K02692;K02692	GO:0009522//photosystem I;GO:0009538//photosystem I reaction center	-	GO:0015979//photosynthesis	--
chr1	899371	899735	MergePeak_50	425	428	32.9024855811902	32.9669122655415	899553	Intron (evm.model.contig279.104/evm.TU.contig279.104, intron 5 of 6)	1	898833	900633	1801	2	evm.TU.contig279.104	evm.model.contig279.104	1080	--	XP_007227483.1 uncharacterized protein LOC18792984 [Prunus persica]	-	-	-	-	-	GO:0016787//hydrolase activity	-	--
chr1	915973	916711	MergePeak_51	1043	1044	39.8816	39.7176393582742	916342	Exon (evm.model.contig279.107/evm.TU.contig279.107, exon 1 of 5)	1	915939	919695	3757	1	evm.TU.contig279.107	evm.model.contig279.107	403	At1g31672	XP_007224149.1 primary amine oxidase [Prunus persica]	Metabolism;Metabolism;Metabolism;Metabolism;Metabolism;Metabolism	Amino acid metabolism;Amino acid metabolism;Metabolism of other amino acids;Amino acid metabolism;Biosynthesis of other secondary metabolites;Biosynthesis of other secondary metabolites	ko00260//Glycine, serine and threonine metabolism;ko00350//Tyrosine metabolism;ko00410//beta-Alanine metabolism;ko00360//Phenylalanine metabolism;ko00950//Isoquinoline alkaloid biosynthesis;ko00960//Tropane, piperidine and pyridine alkaloid biosynthesis	K00276;K00276;K00276;K00276;K00276;K00276	-	GO:0005507//copper ion binding;GO:0008131//primary amine oxidase activity;GO:0048038//quinone binding	GO:0009308//amine metabolic process;GO:0055114//oxidation-reduction process	--
chr1	921749	922057	MergePeak_52	537	613	49.1075704271173	55.7736879960499	921903	Exon (evm.model.contig279.108/evm.TU.contig279.108, exon 1 of 5)	1	921698	925195	3498	1	evm.TU.contig279.108	evm.model.contig279.108	205	At1g31672	XP_007225158.1 primary amine oxidase [Prunus persica]	Metabolism;Metabolism;Metabolism;Metabolism;Metabolism;Metabolism	Amino acid metabolism;Amino acid metabolism;Metabolism of other amino acids;Amino acid metabolism;Biosynthesis of other secondary metabolites;Biosynthesis of other secondary metabolites	ko00260//Glycine, serine and threonine metabolism;ko00350//Tyrosine metabolism;ko00410//beta-Alanine metabolism;ko00360//Phenylalanine metabolism;ko00950//Isoquinoline alkaloid biosynthesis;ko00960//Tropane, piperidine and pyridine alkaloid biosynthesis	K00276;K00276;K00276;K00276;K00276;K00276	-	GO:0005507//copper ion binding;GO:0008131//primary amine oxidase activity;GO:0048038//quinone binding	GO:0009308//amine metabolic process;GO:0055114//oxidation-reduction process	--
chr1	974170	974437	MergePeak_53	365	311	38.4849310057424	32.6251834794161	974303	Downstream (<1kb)	1	971207	972254	1048	1	evm.TU.contig279.117	evm.model.contig279.117	3096	--	XP_007224717.2 F-box/LRR-repeat protein At3g48880 [Prunus persica]	-	-	-	-	-	-	-	--
chr1	1007500	1008549	MergePeak_54	1827	1853	49.167926100268	49.6150562444096	1008024	Promoter (<=1kb)	1	1008383	1015087	6705	1	evm.TU.contig279.122	evm.model.contig279.122	-359	IDM1	XP_007224485.2 uncharacterized protein LOC18791629 [Prunus persica]	-	-	-	-	-	-	-	--
chr1	1025097	1025439	MergePeak_55	746	682	61.4578480459769	55.9007484146294	1025268	Exon (evm.model.contig279.126/evm.TU.contig279.126, exon 1 of 3)	1	1025189	1033174	7986	1	evm.TU.contig279.126	evm.model.contig279.126	79	SGS3	XP_007221792.1 uncharacterized protein LOC18792207 [Prunus persica]	-	-	-	-	-	-	GO:0031047//gene silencing by RNA	--
chr1	1035280	1035740	MergePeak_56	880	818	53.9404280652203	49.8861221801586	1035510	Promoter (<=1kb)	1	1035839	1038985	3147	1	evm.TU.contig279.127	evm.model.contig279.127	-329	FRL4A	XP_007225712.1 FRIGIDA-like protein 4a [Prunus persica]	-	-	-	-	-	-	-	--
chr1	1040183	1040431	MergePeak_57	361	334	40.9675975677347	37.7115590801727	1040307	Promoter (<=1kb)	1	1040627	1041655	1029	1	evm.TU.contig279.128	evm.model.contig279.128	-320	--	XP_007226643.1 uncharacterized protein LOC18792091 [Prunus persica]	Human Diseases;Genetic Information Processing	Drug resistance: antineoplastic;Translation	ko01522//Endocrine resistance;ko03010//Ribosome	K02881;K02881	GO:0005840//ribosome	GO:0003735//structural constituent of ribosome	GO:0006412//translation	--
chr1	1058979	1059262	MergePeak_58	473	534	47.0625486591929	52.8628148420157	1059120	Promoter (<=1kb)	1	1048384	1058495	10112	2	evm.TU.contig279.131	evm.model.contig279.131	-625	DOT2	XP_007225496.1 SART-1 family protein DOT2 [Prunus persica]	Human Diseases;Genetic Information Processing	Drug resistance: antineoplastic;Transcription	ko01522//Endocrine resistance;ko03040//Spliceosome	K11984;K11984	-	-	GO:0000398//mRNA splicing, via spliceosome	--
chr1	1063521	1064276	MergePeak_59	1046	1005	39.0969186742689	37.3741766546978	1063898	Exon (evm.model.contig279.133/evm.TU.contig279.133, exon 1 of 1)	1	1063519	1064064	546	2	evm.TU.contig279.133	evm.model.contig279.133	166	SECE1	XP_007225931.1 preprotein translocase subunit SECE1 [Prunus persica]	-	-	-	-	-	-	-	--
chr1	1080023	1080408	MergePeak_60	936	876	68.5206045349455	63.8034509695913	1080215	Exon (evm.model.contig279.134/evm.TU.contig279.134, exon 1 of 1)	1	1079790	1080461	672	2	evm.TU.contig279.134	evm.model.contig279.134	246	OFP16	XP_034215364.1 transcription repressor OFP12-like [Prunus dulcis]	-	-	-	-	-	-	GO:0045892//negative regulation of transcription, DNA-templated	--
chr1	1094363	1094801	MergePeak_61	1053	977	67.7792084722098	62.5687402787422	1094582	Exon (evm.model.contig279.138/evm.TU.contig279.138, exon 1 of 2)	1	1093081	1095375	2295	2	evm.TU.contig279.138	evm.model.contig279.138	793	LOI1	XP_007225674.2 pentatricopeptide repeat-containing protein At4g14850 [Prunus persica]	-	-	-	-	-	GO:0005515//protein binding;GO:0008270//zinc ion binding	-	--
chr1	1095091	1095594	MergePeak_62	806	798	45.1894595384236	44.5143178663416	1095342	Exon (evm.model.contig279.138/evm.TU.contig279.138, exon 1 of 2)	1	1093081	1095375	2295	2	evm.TU.contig279.138	evm.model.contig279.138	33	LOI1	XP_007225674.2 pentatricopeptide repeat-containing protein At4g14850 [Prunus persica]	-	-	-	-	-	GO:0005515//protein binding;GO:0008270//zinc ion binding	-	--
chr1	1105876	1106719	MergePeak_63	899	880	30.0988489160408	29.3134944293195	1106297	Distal Intergenic	1	1109023	1111482	2460	1	evm.TU.contig279.140	evm.model.contig279.140	-2726	--	XP_007222880.1 uncharacterized protein LOC18791512 [Prunus persica]	-	-	-	-	-	-	-	--
chr1	1107799	1108097	MergePeak_64	376	357	35.5344255059024	33.5679172222157	1107948	Promoter (1-2kb)	1	1109023	1111482	2460	1	evm.TU.contig279.140	evm.model.contig279.140	-1075	--	XP_007222880.1 uncharacterized protein LOC18791512 [Prunus persica]	-	-	-	-	-	-	-	--
chr1	1120909	1121544	MergePeak_65	1301	1382	57.8033252516163	61.0911492465582	1121226	Exon (evm.model.contig279.143/evm.TU.contig279.143, exon 1 of 2)	1	1120961	1123420	2460	1	evm.TU.contig279.143	evm.model.contig279.143	265	-	-	-	-	-	-	-	-	-	-
chr1	1124869	1125478	MergePeak_66	974	950	45.1192387616931	43.7845749504999	1125173	Exon (evm.model.contig279.144/evm.TU.contig279.144, exon 1 of 3)	1	1124015	1125422	1408	2	evm.TU.contig279.144	evm.model.contig279.144	249	--	XP_020417868.1 uncharacterized protein LOC18788697 [Prunus persica]	-	-	-	-	-	-	-	--
chr1	1140759	1141306	MergePeak_67	705	716	36.3530790132235	36.7332903484063	1141032	Promoter (<=1kb)	1	1137517	1141028	3512	2	evm.TU.contig279.146	evm.model.contig279.146	-4	At2g32040	XP_007221809.1 folate-biopterin transporter 1, chloroplastic [Prunus persica]	-	-	-	-	GO:0016021//integral component of membrane	-	-	--
chr1	1147464	1147838	MergePeak_68	516	523	38.8822220195223	39.2100854637417	1147651	Promoter (<=1kb)	1	1145224	1146873	1650	2	evm.TU.contig279.147	evm.model.contig279.147	-778	FLZ8	BBN68520.1 Protein of unknown function D [Prunus dulcis]	-	-	-	-	-	-	-	--
chr1	1153305	1153691	MergePeak_69	412	514	30.0828440899795	37.3404477899626	1153498	Distal Intergenic	1	1145224	1146873	1650	2	evm.TU.contig279.147	evm.model.contig279.147	-6625	FLZ8	BBN68520.1 Protein of unknown function D [Prunus dulcis]	-	-	-	-	-	-	-	--
chr1	1192175	1193116	MergePeak_70	1519	1590	45.5658538608897	47.4540834109843	1192645	Exon (evm.model.contig279.152/evm.TU.contig279.152, exon 2 of 4)	1	1194537	1195253	717	2	evm.TU.contig279.153	evm.model.contig279.153	2608	XYP11	XP_008224287.1 PREDICTED: non-specific lipid-transfer protein-like protein At2g13820 [Prunus mume]	-	-	-	-	-	GO:0008289//lipid binding	GO:0006869//lipid transport	--
chr1	1209011	1209563	MergePeak_71	663	732	33.8782554971604	37.2145967581559	1209287	Intron (evm.model.contig279.158/evm.TU.contig279.158, intron 1 of 6)	1	1201718	1209491	7774	2	evm.TU.contig279.158	evm.model.contig279.158	204	SDE3	XP_007227017.1 probable RNA helicase SDE3 [Prunus persica]	Human Diseases	Drug resistance: antineoplastic	ko01522//Endocrine resistance	K18422	GO:0005839//proteasome core complex	GO:0004386//helicase activity	GO:0051603//proteolysis involved in cellular protein catabolic process	--
chr1	1267547	1267843	MergePeak_72	473	448	45.0025717818545	42.4081114388539	1267695	Promoter (<=1kb)	1	1264201	1267114	2914	2	evm.TU.contig279.164	evm.model.contig279.164	-581	pec2a1a	XP_020418883.1 vicilin GC72-A [Prunus persica]	-	-	-	-	-	-	-	--
chr1	1288809	1289177	MergePeak_73	175	134	13.4012196173985	10.2095311837223	1288993	Intron (evm.model.contig279.168/evm.TU.contig279.168, intron 3 of 14)	1	1287035	1295374	8340	1	evm.TU.contig279.168	evm.model.contig279.168	1958	SUV3	XP_034212118.1 DExH-box ATP-dependent RNA helicase DExH16, mitochondrial isoform X4 [Prunus dulcis]	Human Diseases	Drug resistance: antineoplastic	ko01522//Endocrine resistance	K17675	-	GO:0016817//hydrolase activity, acting on acid anhydrides	-	--
chr1	1307528	1307884	MergePeak_74	555	547	43.9296161911986	43.0771019423067	1307706	Exon (evm.model.contig279.172/evm.TU.contig279.172, exon 1 of 1)	1	1305911	1308451	2541	2	evm.TU.contig279.172	evm.model.contig279.172	745	PCMP-H56	XP_020418239.1 pentatricopeptide repeat-containing protein At3g22690 isoform X1 [Prunus persica]	-	-	-	-	-	GO:0005515//protein binding;GO:0008270//zinc ion binding	-	--
chr1	1344396	1344986	MergePeak_75	1059	966	50.6338698681212	45.9533326838215	1344691	Distal Intergenic	1	1349874	1350343	470	1	evm.TU.contig279.176	evm.model.contig279.176	-5183	-	-	-	-	-	-	-	-	-	-
chr1	1348499	1349008	MergePeak_76	477	451	26.4290069301643	24.8618666968669	1348753	Promoter (1-2kb)	1	1349874	1350343	470	1	evm.TU.contig279.176	evm.model.contig279.176	-1121	-	-	-	-	-	-	-	-	-	-
chr1	1349345	1349622	MergePeak_77	626	538	63.6300374984862	54.4082612921434	1349483	Promoter (<=1kb)	1	1349874	1350343	470	1	evm.TU.contig279.176	evm.model.contig279.176	-391	-	-	-	-	-	-	-	-	-	-
chr1	1350098	1350517	MergePeak_78	536	461	36.0618615075857	30.8587977990729	1350307	Exon (evm.model.contig279.176/evm.TU.contig279.176, exon 2 of 2)	1	1349874	1350343	470	1	evm.TU.contig279.176	evm.model.contig279.176	433	-	-	-	-	-	-	-	-	-	-
chr1	1385624	1385963	MergePeak_79	44016	44925	3658.17348754124	3714.80940584284	1385793	Promoter (<=1kb)	1	1383460	1385307	1848	2	evm.TU.contig279.182	evm.model.contig279.182	-486	-	-	-	-	-	-	-	-	-	-
chr1	1393254	1393516	MergePeak_80	2254	2233	242.175834600769	238.704354922251	1393385	Distal Intergenic	1	1400324	1401142	819	2	evm.TU.contig279.183	evm.model.contig279.183	7757	ndhH	YP_004021720.1 NADH-plastoquinone oxidoreductase subunit 7 [Prunus persica]	Metabolism	Energy metabolism	ko00190//Oxidative phosphorylation	K05579	-	GO:0016651//oxidoreductase activity, acting on NAD(P)H;GO:0048038//quinone binding;GO:0051287//NAD binding	GO:0055114//oxidation-reduction process	--
chr1	1396579	1397024	MergePeak_81	3657	3837	231.698244611979	241.871282964106	1396801	Distal Intergenic	1	1400324	1401142	819	2	evm.TU.contig279.183	evm.model.contig279.183	4341	ndhH	YP_004021720.1 NADH-plastoquinone oxidoreductase subunit 7 [Prunus persica]	Metabolism	Energy metabolism	ko00190//Oxidative phosphorylation	K05579	-	GO:0016651//oxidoreductase activity, acting on NAD(P)H;GO:0048038//quinone binding;GO:0051287//NAD binding	GO:0055114//oxidation-reduction process	--
chr1	1400810	1401159	MergePeak_82	4130	4085	333.437659760438	328.134114557604	1400984	Intron (evm.model.contig279.183/evm.TU.contig279.183, intron 1 of 1)	1	1400324	1401142	819	2	evm.TU.contig279.183	evm.model.contig279.183	158	ndhH	YP_004021720.1 NADH-plastoquinone oxidoreductase subunit 7 [Prunus persica]	Metabolism	Energy metabolism	ko00190//Oxidative phosphorylation	K05579	-	GO:0016651//oxidoreductase activity, acting on NAD(P)H;GO:0048038//quinone binding;GO:0051287//NAD binding	GO:0055114//oxidation-reduction process	--
chr1	1416186	1416578	MergePeak_83	337	334	24.2309249448544	23.8935832340026	1416382	Downstream (2-3kb)	1	1418535	1420418	1884	2	evm.TU.contig279.185	evm.model.contig279.185	4036	--	XP_034198125.1 protein IQ-DOMAIN 1 [Prunus dulcis]	-	-	-	-	-	GO:0005515//protein binding	-	--
chr1	1455690	1456061	MergePeak_84	375	376	28.4853112835257	28.4166103866629	1455875	Exon (evm.model.contig279.189/evm.TU.contig279.189, exon 1 of 4)	1	1454615	1455945	1331	2	evm.TU.contig279.189	evm.model.contig279.189	70	LFG4	XP_007226041.1 BI1-like protein [Prunus persica]	-	-	-	-	-	-	-	--
chr1	1462340	1462703	MergePeak_85	534	530	41.4545796032953	40.9356653600249	1462521	Distal Intergenic	1	1464553	1466320	1768	1	evm.TU.contig279.192	evm.model.contig279.192	-2032	--	XP_020410077.1 uncharacterized protein LOC18789461 [Prunus persica]	-	-	-	-	GO:0005666//DNA-directed RNA polymerase III complex;GO:0030880//RNA polymerase complex	GO:0000166//nucleotide binding	GO:0006352//DNA-templated transcription, initiation;GO:0006384//transcription initiation from RNA polymerase III promoter;GO:0044237//cellular metabolic process	--
chr1	1471860	1472440	MergePeak_86	396	402	19.2597965613252	19.4525835118427	1472150	Promoter (1-2kb)	1	1470591	1471070	480	2	evm.TU.contig279.193	evm.model.contig279.193	-1080	EPFL4	XP_020418435.1 EPIDERMAL PATTERNING FACTOR-like protein 5 [Prunus persica]	-	-	-	-	-	-	GO:0010374//stomatal complex development	--
chr1	1474246	1474698	MergePeak_87	704	712	43.9144147250624	44.1884898164311	1474472	Promoter (<=1kb)	1	1474629	1479512	4884	1	evm.TU.contig279.194	evm.model.contig279.194	-157	TIFY4B	AKN91670.1 BIG SEEDS 1 [Prunus persica]	-	-	-	-	-	-	-	--
chr1	1518018	1518351	MergePeak_88	437	555	36.9715460558488	46.7168857532044	1518184	Promoter (<=1kb)	1	1517257	1517982	726	2	evm.TU.contig279.203	evm.model.contig279.203	-202	ELIP1	XP_007225862.1 early light-induced protein 1, chloroplastic [Prunus persica]	-	-	-	-	-	-	-	--
chr1	1529489	1529834	MergePeak_89	429	492	35.0359449488655	39.9775680990083	1529661	Promoter (<=1kb)	1	1521802	1528942	7141	2	evm.TU.contig279.205	evm.model.contig279.205	-719	PR	KAH0994060.1 hypothetical protein GBA52_005543 [Prunus armeniaca]	-	-	-	-	-	-	-	--
chr1	1565158	1565682	MergePeak_90	697	675	37.5151007026675	36.1469648839466	1565420	Distal Intergenic	1	1558934	1559999	1066	1	evm.TU.contig279.211	evm.model.contig279.211	6486	tas	XP_034228041.1 protein tas-like isoform X1 [Prunus dulcis]	-	-	-	-	-	-	-	--
chr1	1617673	1618037	MergePeak_91	203	215	15.7157754658391	16.5604816287183	1617855	Downstream (2-3kb)	1	1619970	1623059	3090	2	evm.TU.contig279.217	evm.model.contig279.217	5204	ACA13	XP_007225392.1 putative calcium-transporting ATPase 13, plasma membrane-type [Prunus persica]	Human Diseases	Drug resistance: antineoplastic	ko01522//Endocrine resistance	K01537	GO:0016020//membrane;GO:0016021//integral component of membrane	GO:0000166//nucleotide binding;GO:0005388//calcium-transporting ATPase activity;GO:0005524//ATP binding	GO:0070588//calcium ion transmembrane transport	--
chr1	1632028	1632309	MergePeak_92	233	241	23.3474500313085	24.0267650745539	1632168	Distal Intergenic	1	1626223	1629610	3388	1	evm.TU.contig279.218	evm.model.contig279.218	5945	--	-	-	-	-	-	-	-	-	--
chr1	1646044	1646672	MergePeak_93	339	424	15.2293614640927	18.9514558868669	1646358	Downstream (1-2kb)	1	1639570	1642530	2961	2	evm.TU.contig279.219	evm.model.contig279.219	-3828	-	-	-	-	-	-	-	-	-	-
chr1	1673952	1674211	MergePeak_94	356	374	38.6909409630756	40.4413478915265	1674081	Intron (evm.model.contig279.223/evm.TU.contig279.223, intron 2 of 2)	1	1673274	1676281	3008	2	evm.TU.contig279.223	evm.model.contig279.223	2200	-	-	-	-	-	-	-	-	-	-
chr1	1674827	1675106	MergePeak_95	357	405	36.0282217114033	40.6653354944399	1674966	Exon (evm.model.contig279.223/evm.TU.contig279.223, exon 2 of 3)	1	1673274	1676281	3008	2	evm.TU.contig279.223	evm.model.contig279.223	1315	-	-	-	-	-	-	-	-	-	-
chr1	1679584	1680520	MergePeak_96	1215	1229	36.6411696732207	36.875647918486	1680052	Exon (evm.model.contig279.224/evm.TU.contig279.224, exon 1 of 4)	1	1677201	1680162	2962	2	evm.TU.contig279.224	evm.model.contig279.224	110	--	XP_007222394.1 uncharacterized protein LOC18788915 [Prunus persica]	-	-	-	-	-	-	-	--
chr1	1681919	1682237	MergePeak_97	765	720	67.7646803349278	63.4554869436052	1682078	Promoter (1-2kb)	1	1677201	1680162	2962	2	evm.TU.contig279.224	evm.model.contig279.224	-1916	--	XP_007222394.1 uncharacterized protein LOC18788915 [Prunus persica]	-	-	-	-	-	-	-	--
chr1	1682644	1682962	MergePeak_98	516	542	45.7079412455199	47.7678804492139	1682803	Downstream (2-3kb)	1	1677201	1680162	2962	2	evm.TU.contig279.224	evm.model.contig279.224	-2641	--	XP_007222394.1 uncharacterized protein LOC18788915 [Prunus persica]	-	-	-	-	-	-	-	--
chr1	1685074	1685661	MergePeak_99	791	846	38.0129696861678	40.4501749891783	1685367	Exon (evm.model.contig279.225/evm.TU.contig279.225, exon 1 of 1)	1	1685141	1685719	579	2	evm.TU.contig279.225	evm.model.contig279.225	352	--	ONI26426.1 hypothetical protein PRUPE_1G023900 [Prunus persica]	-	-	-	-	-	-	-	--
chr1	1697044	1697515	MergePeak_100	968	1113	57.9516759997314	66.2949631381421	1697279	Promoter (<=1kb)	1	1697350	1701093	3744	1	evm.TU.contig279.229	evm.model.contig279.229	-71	PKP1	XP_007222292.1 pyruvate kinase isozyme A, chloroplastic [Prunus persica]	Human Diseases;Metabolism;Metabolism;Human Diseases;Metabolism;Human Diseases;Organismal Systems;Human Diseases;Human Diseases	Drug resistance: antineoplastic;Carbohydrate metabolism;Nucleotide metabolism;Cancer: overview;Carbohydrate metabolism;Infectious disease: viral;Endocrine system;Cancer: overview;Endocrine and metabolic disease	ko01522//Endocrine resistance;ko00010//Glycolysis / Gluconeogenesis;ko00230//Purine metabolism;ko05203//Viral carcinogenesis;ko00620//Pyruvate metabolism;ko05165//Human papillomavirus infection;ko04922//Glucagon signaling pathway;ko05230//Central carbon metabolism in cancer;ko04930//Type II diabetes mellitus	K00873;K00873;K00873;K00873;K00873;K00873;K00873;K00873;K00873	-	GO:0000287//magnesium ion binding;GO:0003824//catalytic activity;GO:0004743//pyruvate kinase activity;GO:0030955//potassium ion binding	GO:0006096//glycolytic process	--
chr1	1698165	1698419	MergePeak_101	274	305	30.3628842719708	33.6269150445429	1698292	Exon (evm.model.contig279.229/evm.TU.contig279.229, exon 3 of 6)	1	1697350	1701093	3744	1	evm.TU.contig279.229	evm.model.contig279.229	942	PKP1	XP_007222292.1 pyruvate kinase isozyme A, chloroplastic [Prunus persica]	Human Diseases;Metabolism;Metabolism;Human Diseases;Metabolism;Human Diseases;Organismal Systems;Human Diseases;Human Diseases	Drug resistance: antineoplastic;Carbohydrate metabolism;Nucleotide metabolism;Cancer: overview;Carbohydrate metabolism;Infectious disease: viral;Endocrine system;Cancer: overview;Endocrine and metabolic disease	ko01522//Endocrine resistance;ko00010//Glycolysis / Gluconeogenesis;ko00230//Purine metabolism;ko05203//Viral carcinogenesis;ko00620//Pyruvate metabolism;ko05165//Human papillomavirus infection;ko04922//Glucagon signaling pathway;ko05230//Central carbon metabolism in cancer;ko04930//Type II diabetes mellitus	K00873;K00873;K00873;K00873;K00873;K00873;K00873;K00873;K00873	-	GO:0000287//magnesium ion binding;GO:0003824//catalytic activity;GO:0004743//pyruvate kinase activity;GO:0030955//potassium ion binding	GO:0006096//glycolytic process	--
chr1	1707293	1707662	MergePeak_102	226	202	17.2599429926383	15.3488913951653	1707477	Exon (evm.model.contig279.232/evm.TU.contig279.232, exon 1 of 1)	1	1706527	1707783	1257	1	evm.TU.contig279.232	evm.model.contig279.232	950	CPR1	XP_007226568.1 F-box protein CPR30 [Prunus persica]	-	-	-	-	-	GO:0005515//protein binding	-	--
chr1	1725526	1726116	MergePeak_103	1057	1027	50.538244051562	48.8551476876653	1725821	Promoter (<=1kb)	1	1726548	1728005	1458	1	evm.TU.contig279.236	evm.model.contig279.236	-727	--	XP_007222776.1 uncharacterized protein LOC18790725 [Prunus persica]	-	-	-	-	-	-	-	--
chr1	1750329	1750580	MergePeak_104	369	343	41.3769493044127	38.2666943061533	1750454	Promoter (<=1kb)	1	1750464	1755871	5408	1	evm.TU.contig279.240	evm.model.contig279.240	-10	--	XP_007222788.1 uncharacterized protein LOC18789664 [Prunus persica]	-	-	-	-	-	GO:0004672//protein kinase activity;GO:0005524//ATP binding	GO:0006468//protein phosphorylation	--
chr1	1767410	1767665	MergePeak_105	288	307	31.7896073924146	33.715202923438	1767537	Promoter (<=1kb)	1	1767965	1770459	2495	1	evm.TU.contig279.244	evm.model.contig279.244	-428	LFR	XP_007222974.1 armadillo repeat-containing protein LFR [Prunus persica]	-	-	-	-	GO:0016514//SWI/SNF complex;GO:0035060//brahma complex	-	GO:0006338//chromatin remodeling	--
chr1	1794004	1794410	MergePeak_106	209	207	14.5105715424836	14.2989222268192	1794207	Promoter (<=1kb)	1	1793465	1794122	658	2	evm.TU.contig279.247	evm.model.contig279.247	-85	--	XP_007223952.1 uncharacterized protein LOC18791782 [Prunus persica]	Human Diseases	Drug resistance: antineoplastic	ko01522//Endocrine resistance	K18187	GO:0005739//mitochondrion	-	GO:0033617//mitochondrial respiratory chain complex IV assembly	--
chr1	1853066	1853494	MergePeak_107	578	570	38.0717805186546	37.3546723353915	1853280	Exon (evm.model.contig279.251/evm.TU.contig279.251, exon 1 of 1)	1	1853157	1854461	1305	1	evm.TU.contig279.251	evm.model.contig279.251	123	CIPK4	XP_020410514.1 CBL-interacting serine/threonine-protein kinase 4 [Prunus persica]	Human Diseases;Cellular Processes;Cellular Processes	Drug resistance: antineoplastic;Transport and catabolism;Cell growth and death	ko01522//Endocrine resistance;ko04138//Autophagy - yeast;ko04113//Meiosis - yeast	K12761;K12761;K12761	-	GO:0004672//protein kinase activity;GO:0005524//ATP binding	GO:0006468//protein phosphorylation;GO:0007165//signal transduction	--
chr1	1854046	1854507	MergePeak_108	1166	1078	71.3163679067926	65.6000473819771	1854276	Exon (evm.model.contig279.251/evm.TU.contig279.251, exon 1 of 1)	1	1853157	1854461	1305	1	evm.TU.contig279.251	evm.model.contig279.251	1119	CIPK4	XP_020410514.1 CBL-interacting serine/threonine-protein kinase 4 [Prunus persica]	Human Diseases;Cellular Processes;Cellular Processes	Drug resistance: antineoplastic;Transport and catabolism;Cell growth and death	ko01522//Endocrine resistance;ko04138//Autophagy - yeast;ko04113//Meiosis - yeast	K12761;K12761;K12761	-	GO:0004672//protein kinase activity;GO:0005524//ATP binding	GO:0006468//protein phosphorylation;GO:0007165//signal transduction	--
chr1	1887041	1887428	MergePeak_109	536	623	39.0360356525412	45.142300646876	1887234	Promoter (1-2kb)	1	1888646	1890104	1459	1	evm.TU.contig279.256	evm.model.contig279.256	-1412	PNSB5	XP_007223391.1 photosynthetic NDH subunit of subcomplex B 5, chloroplastic [Prunus persica]	-	-	-	-	GO:0009507//chloroplast	-	GO:0006979//response to oxidative stress	--
chr1	1888448	1888737	MergePeak_110	262	278	25.5291253235636	26.9509554268812	1888592	Promoter (<=1kb)	1	1888646	1890104	1459	1	evm.TU.contig279.256	evm.model.contig279.256	-54	PNSB5	XP_007223391.1 photosynthetic NDH subunit of subcomplex B 5, chloroplastic [Prunus persica]	-	-	-	-	GO:0009507//chloroplast	-	GO:0006979//response to oxidative stress	--
chr1	1893676	1894043	MergePeak_111	581	635	44.6129514371809	48.5124574001034	1893859	Exon (evm.model.contig279.257/evm.TU.contig279.257, exon 1 of 26)	1	1893553	1910141	16589	1	evm.TU.contig279.257	evm.model.contig279.257	306	At5g43745	PPD69536.1 hypothetical protein GOBAR_DD33581 [Gossypium barbadense]	-	-	-	-	-	GO:0004672//protein kinase activity;GO:0005524//ATP binding	GO:0006468//protein phosphorylation	--
chr1	1896772	1897023	MergePeak_112	424	435	47.5442452711951	48.5306472978912	1896897	Exon (evm.model.contig279.257/evm.TU.contig279.257, exon 2 of 26)	1	1893553	1910141	16589	1	evm.TU.contig279.257	evm.model.contig279.257	3344	At5g43745	PPD69536.1 hypothetical protein GOBAR_DD33581 [Gossypium barbadense]	-	-	-	-	-	GO:0004672//protein kinase activity;GO:0005524//ATP binding	GO:0006468//protein phosphorylation	--
chr1	1947532	1947788	MergePeak_113	408	436	44.8600425978562	47.6958654672741	1947660	Promoter (<=1kb)	1	1947868	1949628	1761	1	evm.TU.contig279.262	evm.model.contig279.262	-208	IAA14	XP_007223810.2 auxin-responsive protein IAA14 [Prunus persica]	-	-	-	-	GO:0005634//nucleus	GO:0005515//protein binding	GO:0006355//regulation of transcription, DNA-templated	--
chr1	1961513	1962275	MergePeak_114	1008	1079	37.330915103019	39.7579766664407	1961894	Promoter (<=1kb)	1	1961997	1966419	4423	1	evm.TU.contig279.264	evm.model.contig279.264	-103	MRS2-2	XP_007223020.1 magnesium transporter MRS2-2 [Prunus persica]	-	-	-	-	GO:0016020//membrane	GO:0046873//metal ion transmembrane transporter activity	GO:0030001//metal ion transport;GO:0055085//transmembrane transport	--
chr1	2046768	2047096	MergePeak_115	464	410	39.8524223710379	35.0360652539435	2046932	Distal Intergenic	1	2049836	2052462	2627	1	evm.TU.contig279.273	evm.model.contig279.273	-2904	SEOB	XP_007221903.2 protein SIEVE ELEMENT OCCLUSION B [Prunus persica]	-	-	-	-	-	-	GO:0010088//phloem development	--
chr1	2084001	2084272	MergePeak_116	341	289	35.4256735974294	29.8714501471503	2084136	Distal Intergenic	1	2086361	2087812	1452	1	evm.TU.contig279.276	evm.model.contig279.276	-2225	At3g47200	XP_007226498.2 UPF0481 protein At3g47200 [Prunus persica]	-	-	-	-	-	-	-	--
chr1	2106394	2106663	MergePeak_117	256	230	26.7922287817552	23.9492236473885	2106528	Distal Intergenic	1	2104705	2106171	1467	1	evm.TU.contig279.278	evm.model.contig279.278	1823	At3g47200	ONI26506.1 hypothetical protein PRUPE_1G029400 [Prunus persica]	-	-	-	-	-	-	-	--
chr1	2167403	2167799	MergePeak_118	222	241	15.8013833554236	17.0668709093809	2167601	Exon (evm.model.contig279.286/evm.TU.contig279.286, exon 1 of 1)	1	2167316	2167876	561	2	evm.TU.contig279.286	evm.model.contig279.286	275	NRPE7	XP_007223531.1 DNA-directed RNA polymerase V subunit 7 isoform X2 [Prunus persica]	Human Diseases	Drug resistance: antineoplastic	ko01522//Endocrine resistance	K16253	-	-	-	--
chr1	2228076	2228515	MergePeak_119	521	498	33.4593645483799	31.8202827235954	2228295	Promoter (1-2kb)	1	2230134	2231412	1279	1	evm.TU.contig279.297	evm.model.contig279.297	-1839	At2g34160	XP_020410041.1 uncharacterized protein At2g34160-like [Prunus persica]	-	-	-	-	-	GO:0003676//nucleic acid binding	-	--
chr1	2229628	2230294	MergePeak_120	931	1002	39.4417784205737	42.2347	2229961	Promoter (<=1kb)	1	2230134	2231412	1279	1	evm.TU.contig279.297	evm.model.contig279.297	-173	At2g34160	XP_020410041.1 uncharacterized protein At2g34160-like [Prunus persica]	-	-	-	-	-	GO:0003676//nucleic acid binding	-	--
chr1	2244291	2244583	MergePeak_121	319	301	30.7649139421472	28.8819321238056	2244437	Intron (evm.model.contig279.301/evm.TU.contig279.301, intron 4 of 9)	1	2242601	2247938	5338	1	evm.TU.contig279.301	evm.model.contig279.301	1836	CWF19L2	XP_020423663.1 CWF19-like protein 2 isoform X1 [Prunus persica]	-	-	-	-	-	-	-	--
chr1	2285954	2286979	MergePeak_122	1094	1111	30.1302408380348	30.4434639270579	2286466	Distal Intergenic	1	2290192	2291463	1272	1	evm.TU.contig279.309	evm.model.contig279.309	-3726	alg7	XP_007222545.1 UDP-N-acetylglucosamine--dolichyl-phosphate N-acetylglucosaminephosphotransferase [Prunus persica]	Human Diseases;Metabolism	Drug resistance: antineoplastic;Glycan biosynthesis and metabolism	ko01522//Endocrine resistance;ko00510//N-Glycan biosynthesis	K01001;K01001	GO:0016021//integral component of membrane	GO:0003975//UDP-N-acetylglucosamine-dolichyl-phosphate N-acetylglucosaminephosphotransferase activity;GO:0008963//phospho-N-acetylmuramoyl-pentapeptide-transferase activity	GO:0006487//protein N-linked glycosylation;GO:0006488//dolichol-linked oligosaccharide biosynthetic process	--
chr1	2296804	2297230	MergePeak_123	369	399	24.4191831960468	26.2707	2297017	Downstream (2-3kb)	1	2294622	2294952	331	1	evm.TU.contig279.311	evm.model.contig279.311	2395	PI1	ONH89467.1 hypothetical protein PRUPE_I000200 [Prunus persica]	-	-	-	-	-	GO:0004867//serine-type endopeptidase inhibitor activity	GO:0009611//response to wounding	--
chr1	2334605	2334954	MergePeak_124	461	468	37.219070496262	37.5928434793044	2334779	Exon (evm.model.contig279.319/evm.TU.contig279.319, exon 1 of 12)	1	2325948	2334831	8884	2	evm.TU.contig279.319	evm.model.contig279.319	52	TRAF1A	XP_007225426.1 MATH domain-containing protein At5g43560 isoform X2 [Prunus persica]	-	-	-	-	-	GO:0005515//protein binding	-	--
chr1	2336820	2337109	MergePeak_125	609	579	59.3406004658407	56.1316661588641	2336964	Distal Intergenic	1	2325948	2334831	8884	2	evm.TU.contig279.319	evm.model.contig279.319	-2133	TRAF1A	XP_007225426.1 MATH domain-containing protein At5g43560 isoform X2 [Prunus persica]	-	-	-	-	-	GO:0005515//protein binding	-	--
chr1	2347000	2347256	MergePeak_126	422	415	46.3993577850375	45.3985875433916	2347128	Distal Intergenic	1	2341152	2341994	843	2	evm.TU.contig279.320	evm.model.contig279.320	-5134	CRL1	ONI26591.1 hypothetical protein PRUPE_1G033400 [Prunus persica]	-	-	-	-	-	-	-	LBD
chr1	2352584	2352896	MergePeak_127	234	308	21.1253621010295	27.6651957010255	2352740	Promoter (<=1kb)	1	2353363	2360388	7026	1	evm.TU.contig279.321	evm.model.contig279.321	-623	--	XP_020420748.1 uncharacterized protein LOC18791895 [Prunus persica]	-	-	-	-	-	-	-	--
chr1	2363401	2363734	MergePeak_128	465	457	39.3404323019902	38.4677779985845	2363567	Exon (evm.model.contig279.322/evm.TU.contig279.322, exon 2 of 2)	1	2362508	2363725	1218	1	evm.TU.contig279.322	evm.model.contig279.322	1059	At4g14490	XP_007224601.1 FHA domain-containing protein At4g14490 [Prunus persica]	-	-	-	-	-	GO:0005515//protein binding	-	--
chr1	2390234	2390520	MergePeak_129	484	512	47.6536429823575	50.1551382671562	2390377	Exon (evm.model.contig279.326/evm.TU.contig279.326, exon 1 of 1)	1	2388920	2390608	1689	1	evm.TU.contig279.326	evm.model.contig279.326	1457	BLUS1	XP_020419014.1 serine/threonine-protein kinase BLUS1 [Prunus persica]	Human Diseases	Drug resistance: antineoplastic	ko01522//Endocrine resistance	K08835	-	GO:0004672//protein kinase activity;GO:0005524//ATP binding	GO:0006468//protein phosphorylation	--
chr1	2408600	2409110	MergePeak_130	750	729	41.473721320828	40.1082761041051	2408855	Promoter (1-2kb)	1	2410518	2413584	3067	1	evm.TU.contig279.329	evm.model.contig279.329	-1663	ETR2	XP_007221962.1 ethylene receptor 2 [Prunus persica]	Environmental Information Processing;Environmental Information Processing	Signal transduction;Signal transduction	ko04016//MAPK signaling pathway - plant;ko04075//Plant hormone signal transduction	K14509;K14509	GO:0005789//endoplasmic reticulum membrane	GO:0000155//phosphorelay sensor kinase activity;GO:0004672//protein kinase activity;GO:0005515//protein binding;GO:0038199//ethylene receptor activity;GO:0051740//ethylene binding	GO:0000160//phosphorelay signal transduction system;GO:0007165//signal transduction;GO:0009723//response to ethylene	--
chr1	2411940	2412282	MergePeak_131	444	418	36.5781294000184	34.2617490283212	2412111	Exon (evm.model.contig279.329/evm.TU.contig279.329, exon 1 of 2)	1	2410518	2413584	3067	1	evm.TU.contig279.329	evm.model.contig279.329	1593	ETR2	XP_007221962.1 ethylene receptor 2 [Prunus persica]	Environmental Information Processing;Environmental Information Processing	Signal transduction;Signal transduction	ko04016//MAPK signaling pathway - plant;ko04075//Plant hormone signal transduction	K14509;K14509	GO:0005789//endoplasmic reticulum membrane	GO:0000155//phosphorelay sensor kinase activity;GO:0004672//protein kinase activity;GO:0005515//protein binding;GO:0038199//ethylene receptor activity;GO:0051740//ethylene binding	GO:0000160//phosphorelay signal transduction system;GO:0007165//signal transduction;GO:0009723//response to ethylene	--
chr1	2415188	2415470	MergePeak_132	357	414	35.6462970996216	41.1283487372113	2415329	Distal Intergenic	1	2410518	2413584	3067	1	evm.TU.contig279.329	evm.model.contig279.329	4811	ETR2	XP_007221962.1 ethylene receptor 2 [Prunus persica]	Environmental Information Processing;Environmental Information Processing	Signal transduction;Signal transduction	ko04016//MAPK signaling pathway - plant;ko04075//Plant hormone signal transduction	K14509;K14509	GO:0005789//endoplasmic reticulum membrane	GO:0000155//phosphorelay sensor kinase activity;GO:0004672//protein kinase activity;GO:0005515//protein binding;GO:0038199//ethylene receptor activity;GO:0051740//ethylene binding	GO:0000160//phosphorelay signal transduction system;GO:0007165//signal transduction;GO:0009723//response to ethylene	--
chr1	2420439	2420759	MergePeak_133	477	526	41.9900110105415	46.0689251307342	2420599	Distal Intergenic	1	2425923	2426780	858	2	evm.TU.contig279.330	evm.model.contig279.330	6181	AHL20	XP_021807469.1 AT-hook motif nuclear-localized protein 20-like [Prunus avium]	-	-	-	-	-	GO:0003680//AT DNA binding	-	--
chr1	2427637	2427899	MergePeak_134	587	513	63.0688619834301	54.8389315159493	2427768	Promoter (<=1kb)	1	2425923	2426780	858	2	evm.TU.contig279.330	evm.model.contig279.330	-988	AHL20	XP_021807469.1 AT-hook motif nuclear-localized protein 20-like [Prunus avium]	-	-	-	-	-	GO:0003680//AT DNA binding	-	--
chr1	2450714	2451425	MergePeak_135	1036	1160	41.1161463901892	45.8042064384591	2451069	Exon (evm.model.contig279.332/evm.TU.contig279.332, exon 1 of 1)	1	2449904	2451706	1803	2	evm.TU.contig279.332	evm.model.contig279.332	637	PSI1	XP_007222055.1 uncharacterized protein LOC18791399 [Prunus persica]	-	-	-	-	-	-	GO:0045927//positive regulation of growth	--
chr1	2459328	2460044	MergePeak_136	1226	1194	48.3174444916787	46.8179656748838	2459686	Exon (evm.model.contig279.333/evm.TU.contig279.333, exon 1 of 1)	1	2459377	2459709	333	2	evm.TU.contig279.333	evm.model.contig279.333	23	At4g14450	XP_007223524.1 uncharacterized protein At4g14450, chloroplastic [Prunus persica]	-	-	-	-	-	-	-	--
chr1	2471652	2471992	MergePeak_137	550	522	45.5764980536411	43.0371488061065	2471822	Exon (evm.model.contig279.335/evm.TU.contig279.335, exon 1 of 1)	1	2471243	2471959	717	1	evm.TU.contig279.335	evm.model.contig279.335	579	ECI2	XP_007226060.1 enoyl-CoA delta isomerase 2, peroxisomal [Prunus persica]	Metabolism	Lipid metabolism	ko00071//Fatty acid degradation	K07517	-	GO:0003824//catalytic activity	-	--
chr1	2498840	2499127	MergePeak_138	563	541	55.2393486479304	52.8119429072167	2498983	Promoter (<=1kb)	1	2499276	2504555	5280	1	evm.TU.contig279.339	evm.model.contig279.339	-293	APC2	XP_007225302.1 anaphase-promoting complex subunit 2 [Prunus persica]	Human Diseases;Genetic Information Processing;Human Diseases;Cellular Processes;Cellular Processes;Cellular Processes;Cellular Processes;Organismal Systems	Drug resistance: antineoplastic;Folding, sorting and degradation;Infectious disease: viral;Cell growth and death;Cell growth and death;Cell growth and death;Cell growth and death;Endocrine system	ko01522//Endocrine resistance;ko04120//Ubiquitin mediated proteolysis;ko05166//Human T-cell leukemia virus 1 infection;ko04114//Oocyte meiosis;ko04110//Cell cycle;ko04111//Cell cycle - yeast;ko04113//Meiosis - yeast;ko04914//Progesterone-mediated oocyte maturation	K03349;K03349;K03349;K03349;K03349;K03349;K03349;K03349	-	GO:0031625//ubiquitin protein ligase binding	GO:0006511//ubiquitin-dependent protein catabolic process	--
chr1	2637998	2638485	MergePeak_139	554	551	32.0791302284111	31.7438168391124	2638241	Exon (evm.model.contig279.360/evm.TU.contig279.360, exon 2 of 5)	1	2634497	2638426	3930	2	evm.TU.contig279.360	evm.model.contig279.360	185	ETFB	BBG92479.1 electron transfer flavoprotein beta, partial [Prunus dulcis]	-	-	-	-	-	GO:0009055//electron carrier activity	-	--
chr1	2638913	2639164	MergePeak_140	314	335	35.2096533376303	37.3741766546978	2639038	Promoter (<=1kb)	1	2634497	2638426	3930	2	evm.TU.contig279.360	evm.model.contig279.360	-612	ETFB	BBG92479.1 electron transfer flavoprotein beta, partial [Prunus dulcis]	-	-	-	-	-	GO:0009055//electron carrier activity	-	--
chr1	2650736	2651251	MergePeak_141	656	797	35.9241730394901	43.4246160825878	2650993	Exon (evm.model.contig279.362/evm.TU.contig279.362, exon 1 of 1)	1	2650932	2651348	417	1	evm.TU.contig279.362	evm.model.contig279.362	61	ERF095	XP_007223771.1 ethylene-responsive transcription factor ERF095 [Prunus persica]	-	-	-	-	-	GO:0003677//DNA binding;GO:0003700//transcription factor activity, sequence-specific DNA binding	GO:0006355//regulation of transcription, DNA-templated	ERF
chr1	2666558	2666949	MergePeak_142	304	342	21.9139243702813	24.5282975998209	2666753	Promoter (<=1kb)	1	2667028	2667726	699	1	evm.TU.contig279.364	evm.model.contig279.364	-275	ERF1B	XP_007224758.1 ethylene-responsive transcription factor 1B [Prunus persica]	Human Diseases;Environmental Information Processing;Environmental Information Processing	Drug resistance: antineoplastic;Signal transduction;Signal transduction	ko01522//Endocrine resistance;ko04016//MAPK signaling pathway - plant;ko04075//Plant hormone signal transduction	K14516;K14516;K14516	-	GO:0003677//DNA binding;GO:0003700//transcription factor activity, sequence-specific DNA binding	GO:0006355//regulation of transcription, DNA-templated	ERF
chr1	2680092	2680408	MergePeak_143	453	418	40.3804897266424	37.0718609360069	2680250	Distal Intergenic	1	2667028	2667726	699	1	evm.TU.contig279.364	evm.model.contig279.364	13222	ERF1B	XP_007224758.1 ethylene-responsive transcription factor 1B [Prunus persica]	Human Diseases;Environmental Information Processing;Environmental Information Processing	Drug resistance: antineoplastic;Signal transduction;Signal transduction	ko01522//Endocrine resistance;ko04016//MAPK signaling pathway - plant;ko04075//Plant hormone signal transduction	K14516;K14516;K14516	-	GO:0003677//DNA binding;GO:0003700//transcription factor activity, sequence-specific DNA binding	GO:0006355//regulation of transcription, DNA-templated	ERF
chr1	2682191	2682451	MergePeak_144	355	365	38.4344337992582	39.3169413701505	2682321	Distal Intergenic	1	2667028	2667726	699	1	evm.TU.contig279.364	evm.model.contig279.364	15293	ERF1B	XP_007224758.1 ethylene-responsive transcription factor 1B [Prunus persica]	Human Diseases;Environmental Information Processing;Environmental Information Processing	Drug resistance: antineoplastic;Signal transduction;Signal transduction	ko01522//Endocrine resistance;ko04016//MAPK signaling pathway - plant;ko04075//Plant hormone signal transduction	K14516;K14516;K14516	-	GO:0003677//DNA binding;GO:0003700//transcription factor activity, sequence-specific DNA binding	GO:0006355//regulation of transcription, DNA-templated	ERF
chr1	2706921	2707446	MergePeak_145	1390	1251	74.672673046821	66.8650129887452	2707183	Exon (evm.model.contig279.365/evm.TU.contig279.365, exon 1 of 1)	1	2706911	2707489	579	2	evm.TU.contig279.365	evm.model.contig279.365	306	--	XP_007225900.1 gibberellin-regulated protein 14 [Prunus persica]	-	-	-	-	-	-	-	--
chr1	2714069	2714387	MergePeak_146	391	438	34.6352810600742	38.6020878906932	2714228	Distal Intergenic	1	2706911	2707489	579	2	evm.TU.contig279.365	evm.model.contig279.365	-6739	--	XP_007225900.1 gibberellin-regulated protein 14 [Prunus persica]	-	-	-	-	-	-	-	--
chr1	2715732	2716243	MergePeak_147	904	884	49.8920227130952	48.5411064891192	2715987	Distal Intergenic	1	2706911	2707489	579	2	evm.TU.contig279.365	evm.model.contig279.365	-8498	--	XP_007225900.1 gibberellin-regulated protein 14 [Prunus persica]	-	-	-	-	-	-	-	--
chr1	2724487	2725731	MergePeak_148	1958	1973	44.4401972507615	44.5538359671741	2725109	Exon (evm.model.contig279.366/evm.TU.contig279.366, exon 1 of 1)	1	2724418	2725755	1338	2	evm.TU.contig279.366	evm.model.contig279.366	646	--	XP_007222161.1 early nodulin-75 [Prunus persica]	-	-	-	-	-	-	-	--
chr1	2738255	2738626	MergePeak_149	456	408	34.6381385207672	30.8350453131874	2738440	Distal Intergenic	1	2741461	2741982	522	1	evm.TU.contig279.368	evm.model.contig279.368	-3021	--	XP_020410420.1 neural Wiskott-Aldrich syndrome protein-like [Prunus persica]	-	-	-	-	-	-	-	--
chr1	2738962	2739237	MergePeak_150	400	415	40.952795352547	42.2733224588827	2739099	Downstream (2-3kb)	1	2741461	2741982	522	1	evm.TU.contig279.368	evm.model.contig279.368	-2362	--	XP_020410420.1 neural Wiskott-Aldrich syndrome protein-like [Prunus persica]	-	-	-	-	-	-	-	--
chr1	2743536	2743792	MergePeak_151	296	298	32.5455211004055	32.5994676817607	2743664	Distal Intergenic	1	2741461	2741982	522	1	evm.TU.contig279.368	evm.model.contig279.368	2203	--	XP_020410420.1 neural Wiskott-Aldrich syndrome protein-like [Prunus persica]	-	-	-	-	-	-	-	--
chr1	2747129	2747473	MergePeak_152	482	530	39.4784947198554	43.1900933073886	2747301	Exon (evm.model.contig279.369/evm.TU.contig279.369, exon 1 of 1)	1	2747094	2747450	357	2	evm.TU.contig279.369	evm.model.contig279.369	149	-	-	-	-	-	-	-	-	-	-
chr1	2756490	2757011	MergePeak_153	632	665	34.2120593818749	35.8161178234932	2756750	Distal Intergenic	1	2766023	2768510	2488	1	evm.TU.contig279.370	evm.model.contig279.370	-9273	Os03g0268000	ONI26664.1 hypothetical protein PRUPE_1G038500 [Prunus persica]	Human Diseases;Genetic Information Processing;Cellular Processes;Organismal Systems;Cellular Processes;Human Diseases;Cellular Processes;Cellular Processes;Organismal Systems;Environmental Information Processing;Environmental Information Processing;Organismal Systems;Human Diseases;Organismal Systems;Human Diseases;Human Diseases;Human Diseases;Cellular Processes;Environmental Information Process…	Drug resistance: antineoplastic;Translation;Cell growth and death;Endocrine system;Cell growth and death;Substance dependence;Cell growth and death;Cell motility;Nervous system;Signal transduction;Signal transduction;Circulatory system;Endocrine and metabolic disease;Endocrine system;Substance dependence;Cancer: overview;Infectious disease: viral;Cellular community - eukaryotes;Signal transductio…	ko01522//Endocrine resistance;ko03015//mRNA surveillance pathway;ko04114//Oocyte meiosis;ko04910//Insulin signaling pathway;ko04218//Cellular senescence;ko05034//Alcoholism;ko04113//Meiosis - yeast;ko04810//Regulation of actin cytoskeleton;ko04728//Dopaminergic synapse;ko04024//cAMP signaling pathway;ko04022//cGMP-PKG signaling pathway;ko04261//Adrenergic signaling in cardiomyocytes;ko04931//Insu…	K06269;K06269;K06269;K06269;K06269;K06269;K06269;K06269;K06269;K06269;K06269;K06269;K06269;K06269;K06269;K06269;K06269;K06269;K06269;K06269;K06269;K06269;K06269	-	GO:0016787//hydrolase activity	-	--
chr1	2818365	2818619	MergePeak_154	339	293	37.5657582780952	32.3038888788559	2818492	Distal Intergenic	1	2824684	2825055	372	1	evm.TU.contig279.378	evm.model.contig279.378	-6192	--	XP_007221832.1 transcription factor MYB14 [Prunus persica]	-	-	-	-	-	-	-	--
chr1	2837571	2838072	MergePeak_155	610	626	34.3367162627232	35.0588756355586	2837821	Distal Intergenic	1	2841121	2843310	2190	2	evm.TU.contig279.379	evm.model.contig279.379	5489	MD1	CAB4261788.1 unnamed protein product [Prunus armeniaca]	-	-	-	-	-	GO:0003824//catalytic activity;GO:0016491//oxidoreductase activity;GO:0016615//malate dehydrogenase activity;GO:0016616//oxidoreductase activity, acting on the CH-OH group of donors, NAD or NADP as acceptor	GO:0005975//carbohydrate metabolic process;GO:0006108//malate metabolic process;GO:0019752//carboxylic acid metabolic process;GO:0055114//oxidation-reduction process	--
chr1	2864262	2864787	MergePeak_156	611	612	32.8237433320918	32.7109416060049	2864524	Exon (evm.model.contig279.381/evm.TU.contig279.381, exon 1 of 1)	1	2864075	2864749	675	2	evm.TU.contig279.381	evm.model.contig279.381	225	--	XP_007227668.2 uncharacterized protein LOC18788836 [Prunus persica]	-	-	-	-	-	-	-	--
chr1	2964889	2965352	MergePeak_157	873	873	53.1653778804176	52.8960973193959	2965120	Distal Intergenic	1	2969095	2969688	594	1	evm.TU.contig279.394	evm.model.contig279.394	-3975	--	ONI26710.1 hypothetical protein PRUPE_1G040800 [Prunus persica]	-	-	-	-	-	-	-	C2H2
chr1	2966566	2966839	MergePeak_158	271	242	27.9480408867619	24.8308834198724	2966702	Downstream (2-3kb)	1	2969095	2969688	594	1	evm.TU.contig279.394	evm.model.contig279.394	-2393	--	ONI26710.1 hypothetical protein PRUPE_1G040800 [Prunus persica]	-	-	-	-	-	-	-	C2H2
chr1	2972206	2972668	MergePeak_159	832	803	50.777928198683	48.7598007229814	2972437	Exon (evm.model.contig279.395/evm.TU.contig279.395, exon 1 of 1)	1	2972218	2972709	492	1	evm.TU.contig279.395	evm.model.contig279.395	219	--	ONI26711.1 hypothetical protein PRUPE_1G040900 [Prunus persica]	-	-	-	-	-	-	-	--
chr1	3046807	3047509	MergePeak_160	729	700	29.3025115082286	27.9943303194781	3047158	Exon (evm.model.contig279.409/evm.TU.contig279.409, exon 1 of 7)	1	3037064	3047459	10396	2	evm.TU.contig279.409	evm.model.contig279.409	301	-	-	-	-	-	-	-	-	-	-
chr1	3059042	3060119	MergePeak_161	1361	1283	35.6756591721924	33.4607185758322	3059580	Exon (evm.model.contig279.411/evm.TU.contig279.411, exon 1 of 3)	1	3059426	3063084	3659	1	evm.TU.contig279.411	evm.model.contig279.411	154	At4g14310	XP_007227660.1 KIN14B-interacting protein At4g14310 [Prunus persica]	-	-	-	-	-	-	-	--
chr1	3072731	3073384	MergePeak_162	491	526	21.2146751337759	22.6118118760943	3073057	Intron (evm.model.contig279.412/evm.TU.contig279.412, intron 1 of 2)	1	3070404	3076078	5675	1	evm.TU.contig279.412	evm.model.contig279.412	2653	FAO1	XP_007224435.2 long-chain-alcohol oxidase FAO1 [Prunus persica]	Human Diseases	Drug resistance: antineoplastic	ko01522//Endocrine resistance	K17756	-	GO:0016614//oxidoreductase activity, acting on CH-OH group of donors;GO:0046577//long-chain-alcohol oxidase activity;GO:0050660//flavin adenine dinucleotide binding	GO:0055114//oxidation-reduction process	--
chr1	3086457	3086735	MergePeak_163	407	526	41.2214104618487	53.004032139662	3086596	Promoter (1-2kb)	1	3077069	3084683	7615	2	evm.TU.contig279.413	evm.model.contig279.413	-1913	PHO1	XP_007225251.1 phosphate transporter PHO1 [Prunus persica]	-	-	-	-	GO:0016021//integral component of membrane	-	-	--
chr1	3102054	3102515	MergePeak_164	676	739	41.3463676715196	44.9707189381086	3102284	Distal Intergenic	1	3077069	3084683	7615	2	evm.TU.contig279.413	evm.model.contig279.413	-17601	PHO1	XP_007225251.1 phosphate transporter PHO1 [Prunus persica]	-	-	-	-	GO:0016021//integral component of membrane	-	-	--
chr1	3154284	3154754	MergePeak_165	890	952	53.3951414564738	56.8255187512668	3154519	Distal Intergenic	1	3152617	3153317	701	1	evm.TU.contig279.415	evm.model.contig279.415	1902	--	XP_021807365.1 uncharacterized protein LOC110751240 [Prunus avium]	-	-	-	-	-	-	-	--
chr1	3184235	3184617	MergePeak_166	879	837	64.8519057683376	61.4404	3184426	Distal Intergenic	1	3192612	3195115	2504	1	evm.TU.contig279.417	evm.model.contig279.417	-8186	PMP22	XP_020411561.1 peroxisomal membrane protein PMP22 [Prunus persica]	-	-	-	-	GO:0016021//integral component of membrane	-	-	--
chr1	3201201	3201490	MergePeak_167	477	487	46.4785983944269	47.2126449384574	3201345	Downstream (<1kb)	1	3201393	3201836	444	2	evm.TU.contig279.419	evm.model.contig279.419	491	--	XP_007223698.1 uncharacterized protein LOC18789832 [Prunus persica]	-	-	-	-	-	-	-	--
chr1	3219278	3220439	MergePeak_168	2150	2036	52.2835386450117	49.2605224255122	3219858	Exon (evm.model.contig279.420/evm.TU.contig279.420, exon 1 of 4)	1	3219107	3224911	5805	1	evm.TU.contig279.420	evm.model.contig279.420	751	-	-	-	-	-	-	-	-	-	-
chr1	3221470	3221938	MergePeak_169	1076	1114	64.829410195192	66.7789699514369	3221704	Exon (evm.model.contig279.420/evm.TU.contig279.420, exon 2 of 4)	1	3219107	3224911	5805	1	evm.TU.contig279.420	evm.model.contig279.420	2597	-	-	-	-	-	-	-	-	-	-
chr1	3222806	3223083	MergePeak_170	164	166	16.6698500794756	16.7876791347506	3222944	Intron (evm.model.contig279.420/evm.TU.contig279.420, intron 3 of 3)	1	3219107	3224911	5805	1	evm.TU.contig279.420	evm.model.contig279.420	3837	-	-	-	-	-	-	-	-	-	-
chr1	3241764	3242051	MergePeak_171	146	176	14.3249465410264	17.1809647905178	3241907	Promoter (<=1kb)	1	3242315	3246635	4321	1	evm.TU.contig279.422	evm.model.contig279.422	-408	NPGR2	XP_007225212.1 protein NPGR2 [Prunus persica]	Human Diseases	Drug resistance: antineoplastic	ko01522//Endocrine resistance	K21843	-	GO:0005515//protein binding	-	--
chr1	3252183	3252532	MergePeak_172	609	579	49.167926100268	46.5090948173446	3252357	Intron (evm.model.contig279.424/evm.TU.contig279.424, intron 1 of 8)	1	3252212	3256186	3975	1	evm.TU.contig279.424	evm.model.contig279.424	145	tif222	XP_020411183.1 translation initiation factor eIF-2B subunit beta [Prunus persica]	Human Diseases;Genetic Information Processing;Human Diseases	Drug resistance: antineoplastic;Translation;Infectious disease: viral	ko01522//Endocrine resistance;ko03013//Nucleocytoplasmic transport;ko05168//Herpes simplex virus 1 infection	K03754;K03754;K03754	-	-	GO:0044237//cellular metabolic process	--
chr1	3254512	3254947	MergePeak_173	223	225	14.4527674791202	14.5085294832354	3254729	Exon (evm.model.contig279.424/evm.TU.contig279.424, exon 6 of 9)	1	3252212	3256186	3975	1	evm.TU.contig279.424	evm.model.contig279.424	2517	tif222	XP_020411183.1 translation initiation factor eIF-2B subunit beta [Prunus persica]	Human Diseases;Genetic Information Processing;Human Diseases	Drug resistance: antineoplastic;Translation;Infectious disease: viral	ko01522//Endocrine resistance;ko03013//Nucleocytoplasmic transport;ko05168//Herpes simplex virus 1 infection	K03754;K03754;K03754	-	-	GO:0044237//cellular metabolic process	--
chr1	3291909	3292352	MergePeak_174	797	753	50.7234	47.6803433191397	3292130	Exon (evm.model.contig279.427/evm.TU.contig279.427, exon 1 of 4)	1	3289615	3292210	2596	2	evm.TU.contig279.427	evm.model.contig279.427	80	MORF5	BBG92543.1 plastid developmental protein DAG, putative, partial [Prunus dulcis]	-	-	-	-	-	-	GO:0016554//cytidine to uridine editing	--
chr1	3307199	3307451	MergePeak_175	517	580	57.7434414470913	64.4517687434444	3307325	Exon (evm.model.contig279.431/evm.TU.contig279.431, exon 5 of 5)	1	3306624	3310429	3806	2	evm.TU.contig279.431	evm.model.contig279.431	3104	PATROL1	XP_007227029.1 uncharacterized protein LOC18788577 [Prunus persica]	-	-	-	-	-	-	-	--
chr1	3310345	3310617	MergePeak_176	538	478	55.6868010651008	49.2257812379671	3310481	Promoter (<=1kb)	1	3306624	3310429	3806	2	evm.TU.contig279.431	evm.model.contig279.431	-52	PATROL1	XP_007227029.1 uncharacterized protein LOC18788577 [Prunus persica]	-	-	-	-	-	-	-	--
chr1	3326728	3327200	MergePeak_177	959	1007	57.2914888218476	59.854347067639	3326964	Promoter (<=1kb)	1	3324300	3326784	2485	2	evm.TU.contig279.433	evm.model.contig279.433	-180	RNP1	XP_007222942.1 heterogeneous nuclear ribonucleoprotein 1 [Prunus persica]	Human Diseases;Genetic Information Processing	Drug resistance: antineoplastic;Translation	ko01522//Endocrine resistance;ko03015//mRNA surveillance pathway	K14411;K14411	-	GO:0003676//nucleic acid binding	-	--
chr1	3342198	3343185	MergePeak_178	1243	1347	35.5505910830152	38.3299293624305	3342691	Exon (evm.model.contig279.437/evm.TU.contig279.437, exon 1 of 1)	1	3342202	3343068	867	2	evm.TU.contig279.437	evm.model.contig279.437	377	--	XP_007224921.1 uncharacterized protein LOC18793462 [Prunus persica]	-	-	-	-	-	-	-	--
chr1	3353543	3353922	MergePeak_179	697	708	51.8300733392117	52.3813912177892	3353732	Promoter (<=1kb)	1	3350506	3353661	3156	2	evm.TU.contig279.440	evm.model.contig279.440	-71	Os10g0467600	XP_007227501.1 eukaryotic translation initiation factor [Prunus persica]	Human Diseases;Genetic Information Processing;Organismal Systems;Environmental Information Processing;Environmental Information Processing;Environmental Information Processing;Organismal Systems;Human Diseases	Drug resistance: antineoplastic;Translation;Endocrine system;Signal transduction;Signal transduction;Signal transduction;Aging;Drug resistance: antineoplastic	ko01522//Endocrine resistance;ko03013//Nucleocytoplasmic transport;ko04910//Insulin signaling pathway;ko04151//PI3K-Akt signaling pathway;ko04066//HIF-1 signaling pathway;ko04150//mTOR signaling pathway;ko04211//Longevity regulating pathway;ko01521//EGFR tyrosine kinase inhibitor resistance	K03259;K03259;K03259;K03259;K03259;K03259;K03259;K03259	-	GO:0003723//RNA binding;GO:0003743//translation initiation factor activity	GO:0006413//translational initiation	--
chr1	3395932	3396209	MergePeak_180	653	590	66.3744640359609	59.6670523464026	3396070	Promoter (1-2kb)	1	3381645	3394106	12462	2	evm.TU.contig279.444	evm.model.contig279.444	-1964	SUVR4	KAH0993720.1 hypothetical protein GBA52_005203 [Prunus armeniaca]	-	-	-	-	GO:0005634//nucleus	GO:0005515//protein binding;GO:0008270//zinc ion binding;GO:0018024//histone-lysine N-methyltransferase activity	GO:0034968//histone lysine methylation	--
chr1	3401373	3401687	MergePeak_181	796	837	71.4060740299458	74.7037274268229	3401530	Exon (evm.model.contig279.445/evm.TU.contig279.445, exon 2 of 5)	1	3399637	3401920	2284	2	evm.TU.contig279.445	evm.model.contig279.445	390	COL5	CAB4261860.1 unnamed protein product [Prunus armeniaca]	-	-	-	-	-	GO:0005515//protein binding	-	--
chr1	3430910	3431212	MergePeak_182	399	465	37.2102775198341	43.1457171607063	3431061	Promoter (<=1kb)	1	3429397	3430368	972	2	evm.TU.contig279.449	evm.model.contig279.449	-693	-	-	-	-	-	-	-	-	-	-
chr1	3454799	3456016	MergePeak_183	2057	2056	47.7221108602057	47.4573178808392	3455407	Exon (evm.model.contig279.451/evm.TU.contig279.451, exon 1 of 1)	1	3454150	3455874	1725	2	evm.TU.contig279.451	evm.model.contig279.451	467	PCMP-H53	XP_007224390.2 pentatricopeptide repeat-containing protein At4g33170 [Prunus persica]	-	-	-	-	-	GO:0005515//protein binding;GO:0008270//zinc ion binding	-	--
chr1	3460633	3460944	MergePeak_184	458	538	41.4804563695895	48.4791558949226	3460788	Promoter (<=1kb)	1	3459560	3460601	1042	2	evm.TU.contig279.452	evm.model.contig279.452	-187	PDLP2	VVA36483.1 PREDICTED: cysteine-rich repeat secretory [Prunus dulcis]	-	-	-	-	-	-	-	--
chr1	3480066	3480901	MergePeak_185	784	765	26.4997896817151	25.7266077822347	3480483	Exon (evm.model.contig279.455/evm.TU.contig279.455, exon 1 of 1)	1	3478818	3480671	1854	2	evm.TU.contig279.455	evm.model.contig279.455	188	PCMP-H44	XP_007225515.1 pentatricopeptide repeat-containing protein At4g02750 [Prunus persica]	-	-	-	-	-	GO:0005515//protein binding	-	--
chr1	3481707	3482233	MergePeak_186	1067	1056	57.2119099096882	56.3353077002178	3481970	Exon (evm.model.contig279.456/evm.TU.contig279.456, exon 1 of 4)	1	3481877	3484099	2223	1	evm.TU.contig279.456	evm.model.contig279.456	93	CP31B	XP_021813469.1 28 kDa ribonucleoprotein, chloroplastic-like [Prunus avium]	-	-	-	-	-	GO:0003676//nucleic acid binding	-	--
chr1	3485994	3486619	MergePeak_187	673	703	30.3789929358822	31.5724554834755	3486306	Promoter (<=1kb)	1	3486401	3491358	4958	1	evm.TU.contig279.457	evm.model.contig279.457	-95	NTF2	XP_007227714.1 putative G3BP-like protein [Prunus persica]	-	-	-	-	-	GO:0003676//nucleic acid binding	-	--
chr1	3520416	3520723	MergePeak_188	471	499	43.2118472780009	45.5488269623468	3520569	Promoter (<=1kb)	1	3513927	3520479	6553	2	evm.TU.contig279.461	evm.model.contig279.461	-90	IIL1	XP_007227725.1 3-isopropylmalate dehydratase large subunit, chloroplastic [Prunus persica]	Metabolism;Metabolism;Metabolism	Amino acid metabolism;Carbohydrate metabolism;Biosynthesis of other secondary metabolites	ko00290//Valine, leucine and isoleucine biosynthesis;ko00660//C5-Branched dibasic acid metabolism;ko00966//Glucosinolate biosynthesis	K01703;K01703;K01703	-	GO:0016836//hydro-lyase activity;GO:0051539//4 iron, 4 sulfur cluster binding	GO:0008652//cellular amino acid biosynthetic process	--
chr1	3524346	3524627	MergePeak_189	664	584	66.535222406819	58.2225344545207	3524486	Distal Intergenic	1	3526784	3531225	4442	1	evm.TU.contig279.462	evm.model.contig279.462	-2298	MED8	XP_007222032.1 mediator of RNA polymerase II transcription subunit 8 [Prunus persica]	-	-	-	-	GO:0016592//mediator complex	-	-	--
chr1	3562607	3562863	MergePeak_190	436	415	47.9386729722189	45.3985875433916	3562735	Intron (evm.model.contig279.467/evm.TU.contig279.467, intron 3 of 22)	1	3561460	3576598	15139	1	evm.TU.contig279.467	evm.model.contig279.467	1275	MSH1	XP_020410459.1 DNA mismatch repair protein MSH1, mitochondrial isoform X1 [Prunus persica]	-	-	-	-	-	GO:0005509//calcium ion binding;GO:0005524//ATP binding;GO:0030983//mismatched DNA binding	GO:0006298//mismatch repair	--
chr1	3563830	3564094	MergePeak_191	485	476	51.7164262819995	50.4996591166918	3563962	Intron (evm.model.contig279.467/evm.TU.contig279.467, intron 3 of 22)	1	3561460	3576598	15139	1	evm.TU.contig279.467	evm.model.contig279.467	2502	MSH1	XP_020410459.1 DNA mismatch repair protein MSH1, mitochondrial isoform X1 [Prunus persica]	-	-	-	-	-	GO:0005509//calcium ion binding;GO:0005524//ATP binding;GO:0030983//mismatched DNA binding	GO:0006298//mismatch repair	--
chr1	3609143	3609669	MergePeak_192	1485	1564	79.6248230701847	83.4360049650953	3609406	Exon (evm.model.contig279.473/evm.TU.contig279.473, exon 1 of 1)	1	3607452	3609470	2019	2	evm.TU.contig279.473	evm.model.contig279.473	64	SUVH9	XP_007226972.1 histone-lysine N-methyltransferase family member SUVH9 [Prunus persica]	Human Diseases;Metabolism;Organismal Systems	Drug resistance: antineoplastic;Amino acid metabolism;Aging	ko01522//Endocrine resistance;ko00310//Lysine degradation;ko04211//Longevity regulating pathway	K11420;K11420;K11420	GO:0005634//nucleus	GO:0005515//protein binding;GO:0008270//zinc ion binding;GO:0018024//histone-lysine N-methyltransferase activity	GO:0016571//histone methylation;GO:0034968//histone lysine methylation	--
chr1	3613089	3613555	MergePeak_193	950	1067	57.4829921918514	64.2354700733278	3613322	Distal Intergenic	1	3607452	3609470	2019	2	evm.TU.contig279.473	evm.model.contig279.473	-3852	SUVH9	XP_007226972.1 histone-lysine N-methyltransferase family member SUVH9 [Prunus persica]	Human Diseases;Metabolism;Organismal Systems	Drug resistance: antineoplastic;Amino acid metabolism;Aging	ko01522//Endocrine resistance;ko00310//Lysine degradation;ko04211//Longevity regulating pathway	K11420;K11420;K11420	GO:0005634//nucleus	GO:0005515//protein binding;GO:0008270//zinc ion binding;GO:0018024//histone-lysine N-methyltransferase activity	GO:0016571//histone methylation;GO:0034968//histone lysine methylation	--
chr1	3643532	3643819	MergePeak_194	698	611	68.4850183947698	59.6452811761726	3643675	Exon (evm.model.contig279.477/evm.TU.contig279.477, exon 1 of 3)	1	3643562	3645918	2357	1	evm.TU.contig279.477	evm.model.contig279.477	113	--	XP_007221823.1 uncharacterized protein LOC18793975 [Prunus persica]	-	-	-	-	-	-	-	--
chr1	3662305	3662846	MergePeak_195	470	513	24.5036744148174	26.610035034492	3662575	Promoter (1-2kb)	1	3659745	3660863	1119	2	evm.TU.contig279.480	evm.model.contig279.480	-1712	At1g04570	XP_007226767.1 probable folate-biopterin transporter 8, chloroplastic isoform X1 [Prunus persica]	-	-	-	-	GO:0016021//integral component of membrane	-	-	--
chr1	3665611	3666402	MergePeak_196	1175	1183	41.9223217576736	41.9939697255838	3666006	Exon (evm.model.contig279.481/evm.TU.contig279.481, exon 1 of 3)	1	3664885	3666071	1187	2	evm.TU.contig279.481	evm.model.contig279.481	65	--	XP_007226405.2 uncharacterized protein LOC18793114 [Prunus persica]	-	-	-	-	-	-	-	--
chr1	3678395	3678666	MergePeak_197	496	482	51.5282525053518	49.8202040516486	3678530	Distal Intergenic	1	3664885	3666071	1187	2	evm.TU.contig279.481	evm.model.contig279.481	-12459	--	XP_007226405.2 uncharacterized protein LOC18793114 [Prunus persica]	-	-	-	-	-	-	-	--
chr1	3681778	3682086	MergePeak_198	162	198	14.8145743187952	18.0149922075332	3681932	Distal Intergenic	1	3692100	3694475	2376	2	evm.TU.contig279.482	evm.model.contig279.482	12543	At2g33255	XP_007223696.1 haloacid dehalogenase-like hydrolase domain-containing protein At2g33255 [Prunus persica]	-	-	-	-	-	GO:0016787//hydrolase activity	-	--
chr1	3694318	3694617	MergePeak_199	640	619	60.2825147589492	58.0091847563483	3694467	Exon (evm.model.contig279.482/evm.TU.contig279.482, exon 1 of 5)	1	3692100	3694475	2376	2	evm.TU.contig279.482	evm.model.contig279.482	8	At2g33255	XP_007223696.1 haloacid dehalogenase-like hydrolase domain-containing protein At2g33255 [Prunus persica]	-	-	-	-	-	GO:0016787//hydrolase activity	-	--
chr1	3698527	3698817	MergePeak_200	189	238	18.3527630306724	22.9938310411054	3698672	Distal Intergenic	1	3692100	3694475	2376	2	evm.TU.contig279.482	evm.model.contig279.482	-4197	At2g33255	XP_007223696.1 haloacid dehalogenase-like hydrolase domain-containing protein At2g33255 [Prunus persica]	-	-	-	-	-	GO:0016787//hydrolase activity	-	--
chr1	3730944	3731367	MergePeak_201	1001	970	66.7115241086102	64.3181057552403	3731155	Promoter (<=1kb)	1	3729337	3730637	1301	2	evm.TU.contig279.485	evm.model.contig279.485	-518	--	XP_007224364.1 uncharacterized protein LOC18788847 [Prunus persica]	-	-	-	-	-	-	-	--
chr1	3788630	3788974	MergePeak_202	701	786	57.415819084271	64.0517232822782	3788802	Promoter (<=1kb)	1	3789467	3792655	3189	1	evm.TU.contig279.492	evm.model.contig279.492	-665	BAM1	XP_007223114.2 beta-amylase 1, chloroplastic [Prunus persica]	Metabolism	Carbohydrate metabolism	ko00500//Starch and sucrose metabolism	K01177	-	GO:0016161//beta-amylase activity	GO:0000272//polysaccharide catabolic process	--
chr1	3789773	3790134	MergePeak_203	560	631	43.7131495144314	49.0058759645156	3789953	Exon (evm.model.contig279.492/evm.TU.contig279.492, exon 1 of 4)	1	3789467	3792655	3189	1	evm.TU.contig279.492	evm.model.contig279.492	486	BAM1	XP_007223114.2 beta-amylase 1, chloroplastic [Prunus persica]	Metabolism	Carbohydrate metabolism	ko00500//Starch and sucrose metabolism	K01177	-	GO:0016161//beta-amylase activity	GO:0000272//polysaccharide catabolic process	--
chr1	3803284	3803711	MergePeak_204	857	832	56.5808796164057	54.6521089003387	3803497	Distal Intergenic	1	3794538	3795131	594	1	evm.TU.contig279.493	evm.model.contig279.493	8959	--	XP_007226075.1 late embryogenesis abundant protein 1 [Prunus persica]	-	-	-	-	-	-	-	--
chr1	3833440	3833944	MergePeak_205	521	519	29.1527136659151	28.8937125243956	3833692	Promoter (1-2kb)	1	3835444	3850883	15440	1	evm.TU.contig279.496	evm.model.contig279.496	-1752	XI-B	ONI26906.1 hypothetical protein PRUPE_1G054200 [Prunus persica]	Human Diseases;Human Diseases	Drug resistance: antineoplastic;Infectious disease: bacterial	ko01522//Endocrine resistance;ko05130//Pathogenic Escherichia coli infection	K10357;K10357	GO:0016459//myosin complex	GO:0003774//motor activity;GO:0005515//protein binding;GO:0005524//ATP binding	-	--
chr1	3856539	3856874	MergePeak_206	479	580	40.2836559284831	48.5306472978912	3856706	Distal Intergenic	1	3864613	3866508	1896	1	evm.TU.contig279.497	evm.model.contig279.497	-7907	YUC3	XP_007225027.1 probable indole-3-pyruvate monooxygenase YUCCA3 [Prunus persica]	Metabolism	Amino acid metabolism	ko00380//Tryptophan metabolism	K11816	-	GO:0004499//N,N-dimethylaniline monooxygenase activity;GO:0050660//flavin adenine dinucleotide binding;GO:0050661//NADP binding	GO:0055114//oxidation-reduction process	--
chr1	3907837	3908090	MergePeak_207	122	154	13.5724657983363	17.0456816031909	3907963	Exon (evm.model.contig279.503/evm.TU.contig279.503, exon 3 of 4)	1	3906975	3909884	2910	2	evm.TU.contig279.503	evm.model.contig279.503	1921	-	-	-	-	-	-	-	-	-	-
chr1	4083857	4084592	MergePeak_208	769	733	29.5244058994769	27.9997096647841	4084224	Distal Intergenic	1	4079080	4081560	2481	2	evm.TU.contig279.519	evm.model.contig279.519	-2664	At4g32640	XP_007227362.1 protein transport protein Sec24-like At4g32640 [Prunus persica]	Human Diseases;Cellular Processes;Human Diseases;Human Diseases;Human Diseases;Cellular Processes;Human Diseases;Human Diseases;Cellular Processes	Drug resistance: antineoplastic;Transport and catabolism;Infectious disease: bacterial;Infectious disease: bacterial;Infectious disease: bacterial;Cell motility;Infectious disease: bacterial;Infectious disease: bacterial;Cellular community - eukaryotes	ko01522//Endocrine resistance;ko04144//Endocytosis;ko05132//Salmonella infection;ko05131//Shigellosis;ko05130//Pathogenic Escherichia coli infection;ko04810//Regulation of actin cytoskeleton;ko05135//Yersinia infection;ko05100//Bacterial invasion of epithelial cells;ko04520//Adherens junction	K23612;K23612;K23612;K23612;K23612;K23612;K23612;K23612;K23612	-	-	-	--
chr1	4111010	4111585	MergePeak_209	958	905	46.9975985832303	44.1726509528938	4111297	Promoter (<=1kb)	1	4109586	4110753	1168	2	evm.TU.contig279.524	evm.model.contig279.524	-544	THIM	XP_007222186.1 hydroxyethylthiazole kinase [Prunus persica]	Metabolism	Metabolism of cofactors and vitamins	ko00730//Thiamine metabolism	K00878	-	GO:0004417//hydroxyethylthiazole kinase activity	GO:0009228//thiamine biosynthetic process	--
chr1	4129271	4129699	MergePeak_210	814	837	53.6166597615654	54.8523872714434	4129485	Exon (evm.model.contig279.525/evm.TU.contig279.525, exon 1 of 4)	1	4129322	4132479	3158	1	evm.TU.contig279.525	evm.model.contig279.525	163	GLCAT14A	XP_020425606.1 beta-glucuronosyltransferase GlcAT14A [Prunus persica]	-	-	-	-	GO:0016020//membrane	-	-	--
chr1	4132187	4132479	MergePeak_211	418	408	40.3126458552274	39.1489312508727	4132333	Exon (evm.model.contig279.525/evm.TU.contig279.525, exon 4 of 4)	1	4129322	4132479	3158	1	evm.TU.contig279.525	evm.model.contig279.525	3011	GLCAT14A	XP_020425606.1 beta-glucuronosyltransferase GlcAT14A [Prunus persica]	-	-	-	-	GO:0016020//membrane	-	-	--
chr1	4144052	4144338	MergePeak_212	222	191	21.8576626902549	18.7102175957555	4144195	Distal Intergenic	1	4133483	4138588	5106	2	evm.TU.contig279.526	evm.model.contig279.526	-5607	PAM71-HL	XP_020425613.1 protein PAM71-homolog, chloroplastic [Prunus persica]	-	-	-	-	-	-	-	--
chr1	4150299	4150797	MergePeak_213	325	315	18.4041369895965	17.7475078087513	4150548	Promoter (<=1kb)	1	4150893	4155482	4590	1	evm.TU.contig279.527	evm.model.contig279.527	-345	At5g63930	XP_007225422.2 probable leucine-rich repeat receptor-like protein kinase At2g33170 [Prunus persica]	-	-	-	-	-	GO:0004672//protein kinase activity;GO:0005515//protein binding;GO:0005524//ATP binding	GO:0006468//protein phosphorylation	--
chr1	4182332	4182780	MergePeak_214	482	518	30.3342554083521	32.4347673024475	4182556	Distal Intergenic	1	4177660	4178058	399	2	evm.TU.contig279.529	evm.model.contig279.529	-4498	--	XP_020410962.1 egg cell-secreted protein 1.1-like [Prunus persica]	-	-	-	-	-	-	-	--
chr1	4183556	4183870	MergePeak_215	280	328	25.1177144828955	29.2745789677394	4183713	Distal Intergenic	1	4177660	4178058	399	2	evm.TU.contig279.529	evm.model.contig279.529	-5655	--	XP_020410962.1 egg cell-secreted protein 1.1-like [Prunus persica]	-	-	-	-	-	-	-	--
chr1	4187483	4187757	MergePeak_216	257	243	26.4078516358806	24.8428231384214	4187620	Downstream (2-3kb)	1	4190277	4190759	483	2	evm.TU.contig279.530	evm.model.contig279.530	3139	SPH6	XP_007224876.1 uncharacterized protein LOC18793572 [Prunus persica]	-	-	-	-	-	-	-	--
chr1	4232266	4232531	MergePeak_217	704	655	74.7865784603506	69.2288362543421	4232398	Distal Intergenic	1	4239225	4239623	399	1	evm.TU.contig279.534	evm.model.contig279.534	-6827	SPH20	CAB4261950.1 unnamed protein product [Prunus armeniaca]	-	-	-	-	-	-	-	--
chr1	4295366	4295678	MergePeak_218	347	282	31.326925850672	25.3298220379519	4295522	Promoter (1-2kb)	1	4288657	4294269	5613	2	evm.TU.contig279.542	evm.model.contig279.542	-1253	--	XP_020415831.1 uncharacterized protein LOC18790513 isoform X1 [Prunus persica]	-	-	-	-	-	-	-	--
chr1	4301470	4301990	MergePeak_219	977	1031	52.9894586007918	55.6350278454771	4301730	Exon (evm.model.contig279.543/evm.TU.contig279.543, exon 1 of 1)	1	4301507	4302034	528	2	evm.TU.contig279.543	evm.model.contig279.543	304	--	-	-	-	-	-	-	-	-	--
chr1	4332707	4333089	MergePeak_220	562	641	41.4639033467642	47.0529246980761	4332898	Intron (evm.model.contig279.547/evm.TU.contig279.547, intron 2 of 6)	1	4330033	4334053	4021	2	evm.TU.contig279.547	evm.model.contig279.547	1155	At3g07010	XP_007222160.1 probable pectate lyase 8 [Prunus persica]	Metabolism;Cellular Processes	Carbohydrate metabolism;Cellular community - prokaryotes	ko00040//Pentose and glucuronate interconversions;ko02024//Quorum sensing	K01728;K01728	-	-	-	--
chr1	4334279	4334635	MergePeak_221	699	743	55.3275706624285	58.5124072086542	4334457	Promoter (<=1kb)	1	4330033	4334053	4021	2	evm.TU.contig279.547	evm.model.contig279.547	-404	At3g07010	XP_007222160.1 probable pectate lyase 8 [Prunus persica]	Metabolism;Cellular Processes	Carbohydrate metabolism;Cellular community - prokaryotes	ko00040//Pentose and glucuronate interconversions;ko02024//Quorum sensing	K01728;K01728	-	-	-	--
chr1	4342628	4342881	MergePeak_222	502	504	55.8473592685639	55.7858670649884	4342754	Distal Intergenic	1	4348728	4352248	3521	1	evm.TU.contig279.548	evm.model.contig279.548	-5974	PAP23	ONI26990.1 hypothetical protein PRUPE_1G061000 [Prunus persica]	-	-	-	-	-	GO:0003993//acid phosphatase activity;GO:0016787//hydrolase activity;GO:0046872//metal ion binding	-	--
chr1	4355289	4355581	MergePeak_223	722	657	69.6309337499382	63.0412937054495	4355435	Exon (evm.model.contig279.549/evm.TU.contig279.549, exon 1 of 5)	1	4354896	4358422	3527	1	evm.TU.contig279.549	evm.model.contig279.549	539	KAB1	XP_007222570.1 probable voltage-gated potassium channel subunit beta [Prunus persica]	-	-	-	-	-	-	-	--
chr1	4375063	4375474	MergePeak_224	1157	1175	79.3539929946575	80.1803630448922	4375268	Exon (evm.model.contig279.552/evm.TU.contig279.552, exon 1 of 3)	1	4373624	4375441	1818	2	evm.TU.contig279.552	evm.model.contig279.552	173	NCED6	XP_007223976.2 9-cis-epoxycarotenoid dioxygenase NCED6, chloroplastic [Prunus persica]	Metabolism	Metabolism of terpenoids and polyketides	ko00906//Carotenoid biosynthesis	K09840	-	GO:0016702//oxidoreductase activity, acting on single donors with incorporation of molecular oxygen, incorporation of two atoms of oxygen	GO:0055114//oxidation-reduction process	--
chr1	4400167	4400464	MergePeak_225	415	394	39.3517884201404	37.1712636651471	4400315	Promoter (1-2kb)	1	4395565	4398708	3144	2	evm.TU.contig279.556	evm.model.contig279.556	-1607	At1g04770	XP_007223193.1 protein SULFUR DEFICIENCY-INDUCED 2 [Prunus persica]	-	-	-	-	-	GO:0005515//protein binding	-	--
chr1	4424926	4425454	MergePeak_226	623	627	33.2785976147437	33.3226273630837	4425190	Promoter (<=1kb)	1	4423242	4424761	1520	2	evm.TU.contig279.558	evm.model.contig279.558	-429	AOMI	XP_007222543.1 ubiquinol oxidase, mitochondrial [Prunus persica]	Human Diseases	Drug resistance: antineoplastic	ko01522//Endocrine resistance	K17893	-	GO:0009916//alternative oxidase activity	GO:0055114//oxidation-reduction process	--
chr1	4472365	4472652	MergePeak_227	470	452	46.114553933441	44.1238413938298	4472508	Distal Intergenic	1	4496022	4496284	263	1	evm.TU.contig279.561	evm.model.contig279.561	-23514	--	ONI27006.1 hypothetical protein PRUPE_1G062400 [Prunus persica]	-	-	-	-	-	-	-	--
chr1	4490587	4490879	MergePeak_228	435	454	41.9521553756553	43.5627813428829	4490733	Distal Intergenic	1	4496022	4496284	263	1	evm.TU.contig279.561	evm.model.contig279.561	-5289	--	ONI27006.1 hypothetical protein PRUPE_1G062400 [Prunus persica]	-	-	-	-	-	-	-	--
chr1	4593471	4593826	MergePeak_229	594	559	47.1486311887498	44.145778274308	4593648	Promoter (<=1kb)	1	4593930	4594725	796	1	evm.TU.contig279.568	evm.model.contig279.568	-282	--	XP_021825151.1 NAC domain-containing protein 41-like [Prunus avium]	-	-	-	-	-	GO:0003677//DNA binding	GO:0006355//regulation of transcription, DNA-templated	--
chr1	4648355	4648609	MergePeak_230	134	131	14.8490017972412	14.4430356420824	4648482	Promoter (<=1kb)	1	4645896	4647644	1749	2	evm.TU.contig279.574	evm.model.contig279.574	-838	At3g42630	XP_007222454.1 pentatricopeptide repeat-containing protein At3g42630 isoform X1 [Prunus persica]	-	-	-	-	-	GO:0005515//protein binding	-	--
chr1	4649713	4650345	MergePeak_231	847	821	37.8104931878184	36.4642104946535	4650029	Distal Intergenic	1	4645896	4647644	1749	2	evm.TU.contig279.574	evm.model.contig279.574	-2385	At3g42630	XP_007222454.1 pentatricopeptide repeat-containing protein At3g42630 isoform X1 [Prunus persica]	-	-	-	-	-	GO:0005515//protein binding	-	--
chr1	4670530	4670810	MergePeak_232	399	377	40.1235376815293	37.7191934870443	4670670	Promoter (1-2kb)	1	4660216	4668830	8615	2	evm.TU.contig279.576	evm.model.contig279.576	-1840	-	-	-	-	-	-	-	-	-	-
chr1	4693316	4693585	MergePeak_233	311	312	32.5483716840854	32.4876425129791	4693450	Promoter (<=1kb)	1	4692242	4692628	387	2	evm.TU.contig279.579	evm.model.contig279.579	-822	--	KAH0981918.1 hypothetical protein GBA52_009095 [Prunus armeniaca]	-	-	-	-	-	-	-	--
chr1	4693863	4694329	MergePeak_234	551	573	33.3401354712738	34.4957116701189	4694096	Promoter (1-2kb)	1	4692242	4692628	387	2	evm.TU.contig279.579	evm.model.contig279.579	-1468	--	KAH0981918.1 hypothetical protein GBA52_009095 [Prunus armeniaca]	-	-	-	-	-	-	-	--
chr1	4696219	4696472	MergePeak_235	730	673	81.2122953507006	74.4918423308278	4696345	Distal Intergenic	1	4692242	4692628	387	2	evm.TU.contig279.579	evm.model.contig279.579	-3717	--	KAH0981918.1 hypothetical protein GBA52_009095 [Prunus armeniaca]	-	-	-	-	-	-	-	--
chr1	4733434	4733838	MergePeak_236	538	594	37.537028866105	41.2343154972427	4733636	Distal Intergenic	1	4719902	4725163	5262	2	evm.TU.contig279.582	evm.model.contig279.582	-8473	ARF19	XP_007225425.1 auxin response factor 19 [Prunus persica]	-	-	-	-	GO:0005634//nucleus	GO:0003677//DNA binding;GO:0005515//protein binding	GO:0006355//regulation of transcription, DNA-templated;GO:0009725//response to hormone	ARF
chr1	4735031	4735655	MergePeak_237	434	363	19.621958554038	16.3287889369081	4735343	Distal Intergenic	1	4719902	4725163	5262	2	evm.TU.contig279.582	evm.model.contig279.582	-10180	ARF19	XP_007225425.1 auxin response factor 19 [Prunus persica]	-	-	-	-	GO:0005634//nucleus	GO:0003677//DNA binding;GO:0005515//protein binding	GO:0006355//regulation of transcription, DNA-templated;GO:0009725//response to hormone	ARF
chr1	4747772	4748056	MergePeak_238	272	295	26.9684934447931	29.1007728987718	4747914	Distal Intergenic	1	4752719	4755968	3250	1	evm.TU.contig279.583	evm.model.contig279.583	-4805	speA	XP_007221819.1 uncharacterized protein LOC18789172 [Prunus persica]	-	-	-	-	-	GO:0003824//catalytic activity	-	--
chr1	4769736	4770052	MergePeak_239	171	214	15.2429663206531	18.9793737806351	4769894	Distal Intergenic	1	4762684	4762905	222	2	evm.TU.contig279.585	evm.model.contig279.585	-6989	TOM7-1	XP_007225789.1 mitochondrial import receptor subunit TOM7-1 [Prunus persica]	Human Diseases;Cellular Processes	Drug resistance: antineoplastic;Transport and catabolism	ko01522//Endocrine resistance;ko04137//Mitophagy - animal	K17771;K17771	GO:0005742//mitochondrial outer membrane translocase complex	-	GO:0030150//protein import into mitochondrial matrix	--
chr1	4774165	4774431	MergePeak_240	106	95	11.2183050639899	10.0032174980543	4774298	Distal Intergenic	1	4777329	4778540	1212	1	evm.TU.contig279.586	evm.model.contig279.586	-3031	At3g23880	XP_020410947.1 F-box protein At5g07610 [Prunus persica]	-	-	-	-	-	GO:0005515//protein binding	-	--
chr1	4811285	4811668	MergePeak_241	508	462	37.3822235077469	33.8250244313319	4811476	Exon (evm.model.contig279.590/evm.TU.contig279.590, exon 1 of 1)	1	4811296	4812513	1218	1	evm.TU.contig279.590	evm.model.contig279.590	180	At5g07610	XP_007227063.1 F-box protein At5g07610 [Prunus persica]	-	-	-	-	-	GO:0005515//protein binding	-	--
chr1	4848010	4848550	MergePeak_242	1279	1296	66.8045312875717	67.3496129445806	4848280	Distal Intergenic	1	4835791	4838869	3079	2	evm.TU.contig279.593	evm.model.contig279.593	-9411	HKT6	XP_020420397.1 sodium transporter HKT1 isoform X1 [Prunus persica]	-	-	-	-	-	GO:0008324//cation transmembrane transporter activity	GO:0006812//cation transport;GO:0055085//transmembrane transport	--
chr1	4946787	4947204	MergePeak_243	562	554	37.9920454110304	37.2615443434197	4946995	Exon (evm.model.contig279.607/evm.TU.contig279.607, exon 1 of 5)	1	4942309	4947161	4853	2	evm.TU.contig279.607	evm.model.contig279.607	166	TBL5	XP_007222250.1 protein trichome birefringence-like 5 [Prunus persica]	-	-	-	-	-	-	-	--
chr1	4951122	4951388	MergePeak_244	266	312	28.151595726616	32.8526722041362	4951255	Downstream (1-2kb)	1	4942309	4947161	4853	2	evm.TU.contig279.607	evm.model.contig279.607	-4094	TBL5	XP_007222250.1 protein trichome birefringence-like 5 [Prunus persica]	-	-	-	-	-	-	-	--
chr1	4989515	4989882	MergePeak_245	826	837	63.4256418022572	63.9447666832859	4989698	Exon (evm.model.contig279.610/evm.TU.contig279.610, exon 1 of 1)	1	4988422	4989798	1377	2	evm.TU.contig279.610	evm.model.contig279.610	100	ATL43	XP_007225077.2 RING-H2 finger protein ATL43 [Prunus persica]	Human Diseases	Drug resistance: antineoplastic	ko01522//Endocrine resistance	K19041	-	-	-	--
chr1	5013313	5013590	MergePeak_246	503	572	51.1276499388795	57.8467015968513	5013451	Exon (evm.model.contig279.613/evm.TU.contig279.613, exon 1 of 1)	1	5012681	5014399	1719	1	evm.TU.contig279.613	evm.model.contig279.613	770	RRP1B	XP_020410064.1 ribosomal RNA processing protein 1 homolog [Prunus persica]	Human Diseases	Drug resistance: antineoplastic	ko01522//Endocrine resistance	K14849	GO:0030688//preribosome, small subunit precursor	-	GO:0006364//rRNA processing	--
chr1	5023561	5024138	MergePeak_247	704	688	34.4173527170472	33.4647794850224	5023849	Intron (evm.model.contig279.615/evm.TU.contig279.615, intron 2 of 3)	1	5023398	5028138	4741	2	evm.TU.contig279.615	evm.model.contig279.615	4289	PCMP-E88	XP_020410088.1 putative pentatricopeptide repeat-containing protein At3g25970 [Prunus persica]	-	-	-	-	-	GO:0005515//protein binding	-	--
chr1	5058148	5058689	MergePeak_248	488	469	25.4421130094274	24.3276928482978	5058418	Exon (evm.model.contig279.619/evm.TU.contig279.619, exon 1 of 3)	1	5058117	5060789	2673	1	evm.TU.contig279.619	evm.model.contig279.619	301	--	ONI27144.1 hypothetical protein PRUPE_1G070300 [Prunus persica]	Human Diseases	Drug resistance: antineoplastic	ko01522//Endocrine resistance	K18422	-	-	-	--
chr1	5061970	5062307	MergePeak_249	404	361	33.7751515753728	30.0274096849878	5062138	Distal Intergenic	1	5064989	5066197	1209	1	evm.TU.contig279.620	evm.model.contig279.620	-2851	--	XP_021815883.1 uncharacterized protein LOC110758356 [Prunus avium]	-	-	-	-	-	-	-	--
chr1	5069918	5070622	MergePeak_250	819	836	32.8267151513161	33.3383827424516	5070270	Promoter (<=1kb)	1	5069123	5069968	846	2	evm.TU.contig279.622	evm.model.contig279.622	-302	TCP7	XP_020410109.1 transcription factor TCP7-like [Prunus persica]	Human Diseases;Organismal Systems	Drug resistance: antineoplastic;Environmental adaptation	ko01522//Endocrine resistance;ko04712//Circadian rhythm - plant	K16221;K16221	-	GO:0003700//transcription factor activity, sequence-specific DNA binding	-	TCP
chr1	5083327	5083700	MergePeak_251	389	384	29.3907481298854	28.8660254331694	5083513	Exon (evm.model.contig279.624/evm.TU.contig279.624, exon 1 of 2)	1	5083319	5084134	816	1	evm.TU.contig279.624	evm.model.contig279.624	194	--	XP_007225905.1 thioredoxin X, chloroplastic [Prunus persica]	-	-	-	-	-	-	-	--
chr1	5097998	5098684	MergePeak_252	1999	1927	82.2221254115308	78.8591960730317	5098341	Distal Intergenic	1	5101608	5104721	3114	1	evm.TU.contig279.629	evm.model.contig279.629	-3267	--	XP_007225274.1 uncharacterized protein LOC18792415 [Prunus persica]	-	-	-	-	-	-	-	--
chr1	5102174	5102717	MergePeak_253	210	263	10.9081986150442	13.5920266240493	5102445	Exon (evm.model.contig279.629/evm.TU.contig279.629, exon 1 of 5)	1	5101608	5104721	3114	1	evm.TU.contig279.629	evm.model.contig279.629	837	--	XP_007225274.1 uncharacterized protein LOC18792415 [Prunus persica]	-	-	-	-	-	-	-	--
chr1	5124985	5125403	MergePeak_254	203	207	13.6903533294302	13.889406554452	5125194	Distal Intergenic	1	5122737	5123132	396	2	evm.TU.contig279.631	evm.model.contig279.631	-2062	--	XP_034199411.1 uncharacterized protein LOC117614640 [Prunus dulcis]	-	-	-	-	-	-	-	--
chr1	5129736	5130052	MergePeak_255	546	569	48.6705240413835	50.463848977483	5129894	Downstream (1-2kb)	1	5130953	5132011	1059	2	evm.TU.contig279.632	evm.model.contig279.632	2117	WRKY11	XP_007222201.1 probable WRKY transcription factor 11 [Prunus persica]	-	-	-	-	-	GO:0003700//transcription factor activity, sequence-specific DNA binding;GO:0043565//sequence-specific DNA binding	GO:0006355//regulation of transcription, DNA-templated	WRKY
chr1	5130293	5131013	MergePeak_256	903	923	35.3903719837885	35.9909909254398	5130653	Downstream (<1kb)	1	5130953	5132011	1059	2	evm.TU.contig279.632	evm.model.contig279.632	1358	WRKY11	XP_007222201.1 probable WRKY transcription factor 11 [Prunus persica]	-	-	-	-	-	GO:0003700//transcription factor activity, sequence-specific DNA binding;GO:0043565//sequence-specific DNA binding	GO:0006355//regulation of transcription, DNA-templated	WRKY
chr1	5131823	5132142	MergePeak_257	500	435	44.1522324894648	38.2178847470893	5131982	Exon (evm.model.contig279.632/evm.TU.contig279.632, exon 1 of 3)	1	5130953	5132011	1059	2	evm.TU.contig279.632	evm.model.contig279.632	29	WRKY11	XP_007222201.1 probable WRKY transcription factor 11 [Prunus persica]	-	-	-	-	-	GO:0003700//transcription factor activity, sequence-specific DNA binding;GO:0043565//sequence-specific DNA binding	GO:0006355//regulation of transcription, DNA-templated	WRKY
chr1	5155747	5156119	MergePeak_258	387	363	29.3180293377765	27.3605712749801	5155933	Intron (evm.model.contig279.634/evm.TU.contig279.634, intron 1 of 5)	1	5154131	5157826	3696	1	evm.TU.contig279.634	evm.model.contig279.634	1802	PIN2	ONI27164.1 LOW QUALITY PROTEIN: hypothetical protein PRUPE_1G071700 [Prunus persica]	-	-	-	-	GO:0016021//integral component of membrane	GO:0010329//auxin efflux transmembrane transporter activity	GO:0010315//auxin efflux;GO:0055085//transmembrane transport	--
chr1	5176063	5176336	MergePeak_259	656	663	67.6528222203536	68.0284120139481	5176199	Promoter (<=1kb)	1	5176396	5176755	360	1	evm.TU.contig279.637	evm.model.contig279.637	-197	OSTC	XP_007223569.1 oligosaccharyltransferase complex subunit ostc [Prunus persica]	-	-	-	-	GO:0008250//oligosaccharyltransferase complex	-	GO:0006486//protein glycosylation	--
chr1	5204830	5205280	MergePeak_260	554	666	34.7108992271943	41.5169131039564	5205055	Intron (evm.model.contig279.640/evm.TU.contig279.640, intron 9 of 21)	1	5201512	5209557	8046	2	evm.TU.contig279.640	evm.model.contig279.640	4502	ACA10	XP_020411250.1 calcium-transporting ATPase 8, plasma membrane-type-like [Prunus persica]	-	-	-	-	-	GO:0000166//nucleotide binding	-	--
chr1	5233023	5233338	MergePeak_261	432	425	38.6304089831874	37.8119622115826	5233180	Exon (evm.model.contig279.641/evm.TU.contig279.641, exon 1 of 9)	1	5233076	5235896	2821	1	evm.TU.contig279.641	evm.model.contig279.641	104	At4g29890	XP_007225293.2 choline monooxygenase, chloroplastic [Prunus persica]	Metabolism	Amino acid metabolism	ko00260//Glycine, serine and threonine metabolism	K00499	-	GO:0005506//iron ion binding;GO:0051537//2 iron, 2 sulfur cluster binding	GO:0044237//cellular metabolic process;GO:0055114//oxidation-reduction process	--
chr1	5251610	5251867	MergePeak_262	328	347	35.9241730394901	37.8126518962559	5251738	Promoter (<=1kb)	1	5236847	5251178	14332	2	evm.TU.contig279.642	evm.model.contig279.642	-560	ACA10	XP_020409861.1 calcium-transporting ATPase 10, plasma membrane-type isoform X2 [Prunus persica]	Human Diseases	Drug resistance: antineoplastic	ko01522//Endocrine resistance	K01537	GO:0016020//membrane;GO:0016021//integral component of membrane	GO:0000166//nucleotide binding;GO:0005388//calcium-transporting ATPase activity;GO:0005516//calmodulin binding;GO:0005524//ATP binding	GO:0070588//calcium ion transmembrane transport	--
chr1	5252962	5253236	MergePeak_263	327	394	33.6006516923461	40.2801329898685	5253099	Promoter (1-2kb)	1	5236847	5251178	14332	2	evm.TU.contig279.642	evm.model.contig279.642	-1921	ACA10	XP_020409861.1 calcium-transporting ATPase 10, plasma membrane-type isoform X2 [Prunus persica]	Human Diseases	Drug resistance: antineoplastic	ko01522//Endocrine resistance	K01537	GO:0016020//membrane;GO:0016021//integral component of membrane	GO:0000166//nucleotide binding;GO:0005388//calcium-transporting ATPase activity;GO:0005516//calmodulin binding;GO:0005524//ATP binding	GO:0070588//calcium ion transmembrane transport	--
chr1	5258205	5258536	MergePeak_264	610	647	51.9187697707441	54.7890240827958	5258370	Distal Intergenic	1	5236847	5251178	14332	2	evm.TU.contig279.642	evm.model.contig279.642	-7192	ACA10	XP_020409861.1 calcium-transporting ATPase 10, plasma membrane-type isoform X2 [Prunus persica]	Human Diseases	Drug resistance: antineoplastic	ko01522//Endocrine resistance	K01537	GO:0016020//membrane;GO:0016021//integral component of membrane	GO:0000166//nucleotide binding;GO:0005388//calcium-transporting ATPase activity;GO:0005516//calmodulin binding;GO:0005524//ATP binding	GO:0070588//calcium ion transmembrane transport	--
chr1	5406131	5407222	MergePeak_265	1373	1527	35.5288001219254	39.3136861665145	5406676	Exon (evm.model.contig279.654/evm.TU.contig279.654, exon 1 of 2)	1	5406533	5409382	2850	1	evm.TU.contig279.654	evm.model.contig279.654	143	--	XP_007225646.1 ubiquitin carboxyl-terminal hydrolase 36 [Prunus persica]	Human Diseases;Human Diseases;Human Diseases	Drug resistance: antineoplastic;Cancer: overview;Cancer: specific types	ko01522//Endocrine resistance;ko05202//Transcriptional misregulation in cancer;ko05211//Renal cell carcinoma	K13105;K13105;K13105	-	-	-	--
chr1	5439345	5439994	MergePeak_266	1043	1074	45.3423049713347	46.4534841021385	5439669	Exon (evm.model.contig279.657/evm.TU.contig279.657, exon 1 of 6)	1	5434814	5439860	5047	2	evm.TU.contig279.657	evm.model.contig279.657	191	PEP	XP_007223236.1 RNA-binding KH domain-containing protein PEPPER [Prunus persica]	Human Diseases	Drug resistance: antineoplastic	ko01522//Endocrine resistance	K21444	-	GO:0003723//RNA binding	-	--
chr1	5449027	5449338	MergePeak_267	920	933	83.3231874672976	84.0725881969569	5449182	Exon (evm.model.contig279.658/evm.TU.contig279.658, exon 1 of 3)	1	5448997	5452451	3455	1	evm.TU.contig279.658	evm.model.contig279.658	185	CIA2	XP_007225066.1 protein CHLOROPLAST IMPORT APPARATUS 2 [Prunus persica]	-	-	-	-	-	-	-	--
chr1	5454774	5455514	MergePeak_268	1187	1332	45.2652739238821	50.5374569767458	5455144	Distal Intergenic	1	5457726	5460653	2928	1	evm.TU.contig279.659	evm.model.contig279.659	-2582	TAD2	XP_007227178.1 tRNA-specific adenosine deaminase 2 [Prunus persica]	Human Diseases	Drug resistance: antineoplastic	ko01522//Endocrine resistance	K15441	-	GO:0003824//catalytic activity	-	--
chr1	5469484	5469928	MergePeak_269	353	428	22.4154435146514	27.0402763526352	5469706	Distal Intergenic	1	5472864	5477968	5105	1	evm.TU.contig279.660	evm.model.contig279.660	-3158	baz1b	ONI27235.1 hypothetical protein PRUPE_1G075400 [Prunus persica]	-	-	-	-	-	GO:0008270//zinc ion binding	-	--
chr1	5498293	5498670	MergePeak_270	287	321	21.4547144541399	23.8748471764338	5498481	Distal Intergenic	1	5492767	5496335	3569	1	evm.TU.contig279.663	evm.model.contig279.663	5714	At4g25940	KAH0993461.1 hypothetical protein GBA52_004944 [Prunus armeniaca]	Human Diseases	Drug resistance: antineoplastic	ko01522//Endocrine resistance	K20044	GO:0030136//clathrin-coated vesicle	GO:0005543//phospholipid binding;GO:0005545//1-phosphatidylinositol binding;GO:0030276//clathrin binding	GO:0048268//clathrin coat assembly	--
chr1	5597384	5597723	MergePeak_271	330	315	27.4263279463969	26.0470776369615	5597553	Promoter (<=1kb)	1	5597175	5597501	327	2	evm.TU.contig279.666	evm.model.contig279.666	-52	--	-	-	-	-	-	-	-	-	--
chr1	5623554	5624222	MergePeak_272	883	866	37.2964269423712	36.3931076443255	5623888	Distal Intergenic	1	5629936	5632362	2427	1	evm.TU.contig279.670	evm.model.contig279.670	-6048	ELP4	XP_007211476.1 elongator complex protein 4 isoform X1 [Prunus persica]	Human Diseases	Drug resistance: antineoplastic	ko01522//Endocrine resistance	K11375	GO:0033588//Elongator holoenzyme complex	-	GO:0002098//tRNA wobble uridine modification	--
chr1	5642765	5643432	MergePeak_273	719	788	30.4148073388505	33.1647801563289	5643098	Promoter (1-2kb)	1	5644314	5650926	6613	1	evm.TU.contig279.671	evm.model.contig279.671	-1216	SBT2.5	XP_007213647.1 subtilisin-like protease SBT2.5 [Prunus persica]	-	-	-	-	-	GO:0004252//serine-type endopeptidase activity;GO:0008236//serine-type peptidase activity	GO:0006508//proteolysis	--
chr1	5647391	5647756	MergePeak_274	298	222	23.0074147005211	17.0529397175631	5647573	Exon (evm.model.contig279.671/evm.TU.contig279.671, exon 5 of 10)	1	5644314	5650926	6613	1	evm.TU.contig279.671	evm.model.contig279.671	3259	SBT2.5	XP_007213647.1 subtilisin-like protease SBT2.5 [Prunus persica]	-	-	-	-	-	GO:0004252//serine-type endopeptidase activity;GO:0008236//serine-type peptidase activity	GO:0006508//proteolysis	--
chr1	5722658	5723058	MergePeak_275	557	603	39.2503437352728	42.276624764516	5722858	Distal Intergenic	1	5725873	5727720	1848	1	evm.TU.contig279.681	evm.model.contig279.681	-3015	RPL4	XP_008223904.1 PREDICTED: 60S ribosomal protein L4 [Prunus mume]	Human Diseases;Genetic Information Processing;Human Diseases	Drug resistance: antineoplastic;Translation;Infectious disease: viral	ko01522//Endocrine resistance;ko03010//Ribosome;ko05171//Coronavirus disease - COVID-19	K02930;K02930;K02930	GO:0005840//ribosome	GO:0003735//structural constituent of ribosome	GO:0006412//translation	--
chr1	5770810	5771445	MergePeak_276	643	623	28.5684382296612	27.5396425329998	5771127	Distal Intergenic	1	5761720	5762372	653	2	evm.TU.contig279.684	evm.model.contig279.684	-8755	TPL	PQP98851.1 hypothetical protein Pyn_09792 [Prunus yedoensis var. nudiflora] [Prunus yedoensis]	-	-	-	-	-	GO:0005515//protein binding	GO:0006355//regulation of transcription, DNA-templated	--
chr1	5857206	5858069	MergePeak_277	1485	1693	48.5674557384113	55.089722330202	5857637	Exon (evm.model.contig279.692/evm.TU.contig279.692, exon 1 of 2)	1	5857370	5858253	884	1	evm.TU.contig279.692	evm.model.contig279.692	267	PCMP-E23	XP_007214631.1 pentatricopeptide repeat-containing protein At2g34400 [Prunus persica]	-	-	-	-	-	GO:0005515//protein binding	-	--
chr1	5881678	5881966	MergePeak_278	466	519	45.5638817219999	50.4890132346704	5881822	Intron (evm.model.contig279.695/evm.TU.contig279.695, intron 4 of 6)	1	5878505	5884282	5778	1	evm.TU.contig279.695	evm.model.contig279.695	3317	APUM5	XP_007214552.1 pumilio homolog 6, chloroplastic isoform X2 [Prunus persica]	-	-	-	-	-	GO:0003723//RNA binding	-	--
chr1	5890799	5891089	MergePeak_279	403	480	39.1331402188411	46.3741130240781	5890944	Intron (evm.model.contig279.697/evm.TU.contig279.697, intron 1 of 1)	1	5890819	5891786	968	2	evm.TU.contig279.697	evm.model.contig279.697	842	RPP3B	XP_007212243.1 60S acidic ribosomal protein P3-2 [Prunus persica]	Human Diseases;Genetic Information Processing;Human Diseases	Drug resistance: antineoplastic;Translation;Infectious disease: viral	ko01522//Endocrine resistance;ko03010//Ribosome;ko05171//Coronavirus disease - COVID-19	K02942;K02942;K02942	-	-	-	--
chr1	5893599	5894174	MergePeak_280	500	509	24.5290180497027	24.8440655635613	5893886	Downstream (1-2kb)	1	5890819	5891786	968	2	evm.TU.contig279.697	evm.model.contig279.697	-2100	RPP3B	XP_007212243.1 60S acidic ribosomal protein P3-2 [Prunus persica]	Human Diseases;Genetic Information Processing;Human Diseases	Drug resistance: antineoplastic;Translation;Infectious disease: viral	ko01522//Endocrine resistance;ko03010//Ribosome;ko05171//Coronavirus disease - COVID-19	K02942;K02942;K02942	-	-	-	--
chr1	5953899	5954410	MergePeak_281	482	460	26.6017200749025	25.258946815605	5954154	Promoter (<=1kb)	1	5954914	5955186	273	1	evm.TU.contig279.703	evm.model.contig279.703	-760	SHT	ONI27326.1 hypothetical protein PRUPE_1G080100 [Prunus persica]	-	-	-	-	-	GO:0016747//transferase activity, transferring acyl groups other than amino-acyl groups	-	--
chr1	5959619	5959915	MergePeak_282	400	365	38.0571431559023	34.5512515071019	5959767	Intron (evm.model.contig279.705/evm.TU.contig279.705, intron 2 of 8)	1	5959320	5967483	8164	1	evm.TU.contig279.705	evm.model.contig279.705	447	dph2	XP_007211833.1 diphthamide biosynthesis protein 2 [Prunus persica]	Human Diseases	Drug resistance: antineoplastic	ko01522//Endocrine resistance	K17866	-	-	GO:0017183//peptidyl-diphthamide biosynthetic process from peptidyl-histidine	--
chr1	6049949	6050252	MergePeak_283	598	538	55.5853369025262	49.7549231553153	6050100	Downstream (2-3kb)	1	6052742	6054993	2252	2	evm.TU.contig279.713	evm.model.contig279.713	4893	At1g29670	XP_007225031.2 GDSL esterase/lipase At4g18970 [Prunus persica]	-	-	-	-	-	GO:0016788//hydrolase activity, acting on ester bonds	-	--
chr1	6055658	6055975	MergePeak_284	565	580	50.2058090194669	51.2777	6055816	Promoter (<=1kb)	1	6052742	6054993	2252	2	evm.TU.contig279.713	evm.model.contig279.713	-823	At1g29670	XP_007225031.2 GDSL esterase/lipase At4g18970 [Prunus persica]	-	-	-	-	-	GO:0016788//hydrolase activity, acting on ester bonds	-	--
chr1	6090980	6091531	MergePeak_285	758	666	38.8027735965383	33.920521394718	6091255	Distal Intergenic	1	6087421	6087906	486	2	evm.TU.contig279.716	evm.model.contig279.716	-3349	-	-	-	-	-	-	-	-	-	-
chr1	6091792	6092237	MergePeak_286	789	794	49.9890388293277	50.0510291043784	6092014	Distal Intergenic	1	6087421	6087906	486	2	evm.TU.contig279.716	evm.model.contig279.716	-4108	-	-	-	-	-	-	-	-	-	-
chr1	6101938	6102204	MergePeak_287	363	347	38.4174031908332	36.538068124472	6102071	Exon (evm.model.contig279.717/evm.TU.contig279.717, exon 4 of 4)	1	6100728	6102234	1507	1	evm.TU.contig279.717	evm.model.contig279.717	1343	PER16	XP_007222667.1 peroxidase 16 [Prunus persica]	Metabolism	Biosynthesis of other secondary metabolites	ko00940//Phenylpropanoid biosynthesis	K00430	-	GO:0004601//peroxidase activity;GO:0020037//heme binding	GO:0006979//response to oxidative stress;GO:0055114//oxidation-reduction process	--
chr1	6103984	6104504	MergePeak_288	520	593	28.2031918857848	31.9995843960892	6104244	Downstream (2-3kb)	1	6100728	6102234	1507	1	evm.TU.contig279.717	evm.model.contig279.717	3516	PER16	XP_007222667.1 peroxidase 16 [Prunus persica]	Metabolism	Biosynthesis of other secondary metabolites	ko00940//Phenylpropanoid biosynthesis	K00430	-	GO:0004601//peroxidase activity;GO:0020037//heme binding	GO:0006979//response to oxidative stress;GO:0055114//oxidation-reduction process	--
chr1	6121277	6121622	MergePeak_289	619	678	50.5530301243537	55.0910389657066	6121449	Distal Intergenic	1	6127821	6131358	3538	1	evm.TU.contig279.719	evm.model.contig279.719	-6372	NIFU3	XP_020410247.1 nifU-like protein 3, chloroplastic [Prunus persica]	-	-	-	-	-	GO:0005506//iron ion binding;GO:0051536//iron-sulfur cluster binding	GO:0016226//iron-sulfur cluster assembly	--
chr1	6122820	6123618	MergePeak_290	1343	1283	47.4965292482413	45.1447492174557	6123219	Distal Intergenic	1	6127821	6131358	3538	1	evm.TU.contig279.719	evm.model.contig279.719	-4602	NIFU3	XP_020410247.1 nifU-like protein 3, chloroplastic [Prunus persica]	-	-	-	-	-	GO:0005506//iron ion binding;GO:0051536//iron-sulfur cluster binding	GO:0016226//iron-sulfur cluster assembly	--
chr1	6131757	6132330	MergePeak_291	409	411	20.1346487394465	20.1306267849621	6132043	Downstream (<1kb)	1	6132080	6133710	1631	2	evm.TU.contig279.720	evm.model.contig279.720	1667	--	XP_007225839.1 uncharacterized protein LOC18790259 [Prunus persica]	-	-	-	-	-	-	-	--
chr1	6133258	6133767	MergePeak_292	489	505	27.0938876076527	27.8386755696625	6133512	Intron (evm.model.contig279.720/evm.TU.contig279.720, intron 1 of 2)	1	6132080	6133710	1631	2	evm.TU.contig279.720	evm.model.contig279.720	198	--	XP_007225839.1 uncharacterized protein LOC18790259 [Prunus persica]	-	-	-	-	-	-	-	--
chr1	6137723	6138045	MergePeak_293	706	786	61.7639155666866	68.4143793572322	6137884	Distal Intergenic	1	6132080	6133710	1631	2	evm.TU.contig279.720	evm.model.contig279.720	-4174	--	XP_007225839.1 uncharacterized protein LOC18790259 [Prunus persica]	-	-	-	-	-	-	-	--
chr1	6167489	6168071	MergePeak_294	603	624	29.2268088547757	30.0914699091059	6167780	Distal Intergenic	1	6158457	6165018	6562	2	evm.TU.contig279.723	evm.model.contig279.723	-2762	PMA4	XP_007225493.1 plasma membrane ATPase 4 [Prunus persica]	Metabolism	Energy metabolism	ko00190//Oxidative phosphorylation	K01535	GO:0016021//integral component of membrane	GO:0000166//nucleotide binding;GO:0008553//hydrogen-exporting ATPase activity, phosphorylative mechanism	-	--
chr1	6172137	6172654	MergePeak_295	1120	1126	61.0971433367729	61.1133370260117	6172395	Distal Intergenic	1	6158457	6165018	6562	2	evm.TU.contig279.723	evm.model.contig279.723	-7377	PMA4	XP_007225493.1 plasma membrane ATPase 4 [Prunus persica]	Metabolism	Energy metabolism	ko00190//Oxidative phosphorylation	K01535	GO:0016021//integral component of membrane	GO:0000166//nucleotide binding;GO:0008553//hydrogen-exporting ATPase activity, phosphorylative mechanism	-	--
chr1	6177383	6177689	MergePeak_296	147	154	13.5304300736445	14.1029417824446	6177536	Distal Intergenic	1	6186658	6189465	2808	2	evm.TU.contig279.724	evm.model.contig279.724	11929	At3g26560	XP_007225026.2 probable pre-mRNA-splicing factor ATP-dependent RNA helicase DEAH5 isoform X1 [Prunus persica]	-	-	-	-	-	-	-	--
chr1	6219873	6220681	MergePeak_297	1391	1377	48.5860116828444	47.8533985051999	6220277	Exon (evm.model.contig279.727/evm.TU.contig279.727, exon 1 of 1)	1	6220111	6220443	333	1	evm.TU.contig279.727	evm.model.contig279.727	166	ADO1	BBG92839.1 hypothetical protein Prudu_000691 [Prunus dulcis]	-	-	-	-	-	-	-	--
chr1	6231069	6231389	MergePeak_298	584	564	51.4091539416273	49.3970984291523	6231229	Exon (evm.model.contig279.729/evm.TU.contig279.729, exon 1 of 3)	1	6231181	6233691	2511	1	evm.TU.contig279.729	evm.model.contig279.729	48	--	XP_007225870.2 uncharacterized protein LOC18792029 [Prunus persica]	-	-	-	-	-	-	-	--
chr1	6287038	6287317	MergePeak_299	681	631	68.726103600744	63.3575967826952	6287177	Distal Intergenic	1	6289928	6291013	1086	1	evm.TU.contig279.733	evm.model.contig279.733	-2751	LRK10	XP_020418958.1 rust resistance kinase Lr10-like [Prunus persica]	-	-	-	-	-	GO:0004672//protein kinase activity;GO:0005524//ATP binding	GO:0006468//protein phosphorylation	--
chr1	6310511	6311019	MergePeak_300	532	602	29.5342870687878	33.251104566896	6310765	Promoter (<=1kb)	1	6296307	6309821	13515	2	evm.TU.contig279.734	evm.model.contig279.734	-944	MOR1	XP_020420305.1 protein MOR1 isoform X1 [Prunus persica]	-	-	-	-	-	GO:0005515//protein binding	-	--
chr1	6324642	6324974	MergePeak_301	673	682	57.108857591178	57.5794495682218	6324808	Promoter (<=1kb)	1	6324907	6329900	4994	1	evm.TU.contig279.735	evm.model.contig279.735	-99	-	-	-	-	-	-	-	-	-	-
chr1	6336218	6336475	MergePeak_302	361	388	39.5384953269998	42.2804292096464	6336346	Distal Intergenic	1	6330855	6334176	3322	2	evm.TU.contig279.736	evm.model.contig279.736	-2170	-	-	-	-	-	-	-	-	-	-
chr1	6347236	6347980	MergePeak_303	875	807	33.1882552940943	30.4540200789581	6347608	Exon (evm.model.contig279.737/evm.TU.contig279.737, exon 2 of 16)	1	6347271	6355145	7875	1	evm.TU.contig279.737	evm.model.contig279.737	337	-	-	-	-	-	-	-	-	-	-
chr1	6371354	6371795	MergePeak_304	194	186	12.4025818685338	11.8309070585466	6371574	Distal Intergenic	1	6361308	6364331	3024	2	evm.TU.contig279.738	evm.model.contig279.738	-7243	At5g57670	XP_007223094.1 probable receptor-like serine/threonine-protein kinase At5g57670 [Prunus persica]	-	-	-	-	-	GO:0004672//protein kinase activity;GO:0005524//ATP binding	GO:0006468//protein phosphorylation	--
chr1	6420047	6420548	MergePeak_305	957	999	53.8692417433215	55.9485890733595	6420297	Exon (evm.model.contig279.744/evm.TU.contig279.744, exon 2 of 8)	1	6417775	6420778	3004	2	evm.TU.contig279.744	evm.model.contig279.744	481	AIL5	XP_020411230.1 AP2-like ethylene-responsive transcription factor AIL5 [Prunus persica]	Human Diseases	Drug resistance: antineoplastic	ko01522//Endocrine resistance	K09285	-	GO:0003677//DNA binding;GO:0003700//transcription factor activity, sequence-specific DNA binding	GO:0006355//regulation of transcription, DNA-templated	AP2
chr1	6421499	6422103	MergePeak_306	588	624	27.4634183974139	28.9972346396838	6421801	Promoter (1-2kb)	1	6417775	6420778	3004	2	evm.TU.contig279.744	evm.model.contig279.744	-1023	AIL5	XP_020411230.1 AP2-like ethylene-responsive transcription factor AIL5 [Prunus persica]	Human Diseases	Drug resistance: antineoplastic	ko01522//Endocrine resistance	K09285	-	GO:0003677//DNA binding;GO:0003700//transcription factor activity, sequence-specific DNA binding	GO:0006355//regulation of transcription, DNA-templated	AP2
chr1	6455945	6456314	MergePeak_307	695	580	53.0781432738214	44.0710743029499	6456129	Promoter (<=1kb)	1	6456317	6460778	4462	1	evm.TU.contig279.750	evm.model.contig279.750	-188	ATR2	XP_007227446.1 NADPH--cytochrome P450 reductase 2 [Prunus persica]	Human Diseases	Drug resistance: antineoplastic	ko01522//Endocrine resistance	K00327	-	GO:0003958//NADPH-hemoprotein reductase activity;GO:0010181//FMN binding;GO:0016491//oxidoreductase activity	GO:0055114//oxidation-reduction process	--
chr1	6469388	6469902	MergePeak_308	890	958	48.8332264582507	52.2980682873238	6469645	Promoter (1-2kb)	1	6466314	6468268	1955	2	evm.TU.contig279.751	evm.model.contig279.751	-1377	At4g30220	XP_007223831.1 probable small nuclear ribonucleoprotein F [Prunus persica]	Human Diseases;Genetic Information Processing	Drug resistance: antineoplastic;Transcription	ko01522//Endocrine resistance;ko03040//Spliceosome	K11098;K11098	GO:0005732//small nucleolar ribonucleoprotein complex	-	GO:0000398//mRNA splicing, via spliceosome	--
chr1	6479295	6479654	MergePeak_309	444	398	34.8508288450175	31.0819272119368	6479474	Promoter (<=1kb)	1	6479738	6480151	414	1	evm.TU.contig279.752	evm.model.contig279.752	-264	IAA33	XP_007226745.1 auxin-responsive protein IAA33 [Prunus persica]	-	-	-	-	GO:0005634//nucleus	GO:0005515//protein binding	GO:0006355//regulation of transcription, DNA-templated	--
chr1	6482789	6483492	MergePeak_310	1089	994	43.7107101645701	39.695483216935	6483140	Distal Intergenic	1	6479738	6480151	414	1	evm.TU.contig279.752	evm.model.contig279.752	3402	IAA33	XP_007226745.1 auxin-responsive protein IAA33 [Prunus persica]	-	-	-	-	GO:0005634//nucleus	GO:0005515//protein binding	GO:0006355//regulation of transcription, DNA-templated	--
chr1	6513091	6513482	MergePeak_311	343	313	24.7252501941003	22.4484127156255	6513286	Promoter (<=1kb)	1	6510684	6512690	2007	2	evm.TU.contig279.756	evm.model.contig279.756	-596	--	CAB4262281.1 unnamed protein product [Prunus armeniaca]	-	-	-	-	GO:0016020//membrane	-	GO:0016192//vesicle-mediated transport	--
chr1	6526146	6527110	MergePeak_312	1171	1212	34.2895845771031	35.3104030023492	6526628	Distal Intergenic	1	6516329	6523530	7202	2	evm.TU.contig279.757	evm.model.contig279.757	-3098	--	XP_007223064.2 uncharacterized protein LOC18788909 [Prunus persica]	Human Diseases	Drug resistance: antineoplastic	ko01522//Endocrine resistance	K19199	-	GO:0005515//protein binding	-	--
chr1	6527364	6527756	MergePeak_313	538	465	38.6831976864441	33.265018574285	6527560	Distal Intergenic	1	6516329	6523530	7202	2	evm.TU.contig279.757	evm.model.contig279.757	-4030	--	XP_007223064.2 uncharacterized protein LOC18788909 [Prunus persica]	Human Diseases	Drug resistance: antineoplastic	ko01522//Endocrine resistance	K19199	-	GO:0005515//protein binding	-	--
chr1	6544750	6545006	MergePeak_314	268	332	29.4668907260428	36.3188700347133	6544878	Distal Intergenic	1	6540109	6541704	1596	2	evm.TU.contig279.758	evm.model.contig279.758	-3174	At5g57480	XP_020411600.1 AAA-ATPase At5g57480 [Prunus persica]	-	-	-	-	-	GO:0005524//ATP binding;GO:0016887//ATPase activity	-	--
chr1	6548817	6549082	MergePeak_315	311	307	33.0378208823424	32.4477140917298	6548949	Distal Intergenic	1	6553270	6554794	1525	2	evm.TU.contig279.759	evm.model.contig279.759	5845	yipf6	CAB4292893.1 unnamed protein product [Prunus armeniaca]	Human Diseases	Drug resistance: antineoplastic	ko01522//Endocrine resistance	K22943	GO:0016020//membrane	-	-	--
chr1	6554659	6554936	MergePeak_316	478	482	48.5865142560326	48.744947849095	6554797	Promoter (<=1kb)	1	6553270	6554794	1525	2	evm.TU.contig279.759	evm.model.contig279.759	-3	yipf6	CAB4292893.1 unnamed protein product [Prunus armeniaca]	Human Diseases	Drug resistance: antineoplastic	ko01522//Endocrine resistance	K22943	GO:0016020//membrane	-	-	--
chr1	6578748	6579114	MergePeak_317	646	714	49.7392343336357	54.6964972721662	6578931	Distal Intergenic	1	6583435	6584421	987	2	evm.TU.contig279.762	evm.model.contig279.762	5490	GALT3	XP_007227076.1 hydroxyproline O-galactosyltransferase GALT3 [Prunus persica]	-	-	-	-	GO:0016020//membrane	-	GO:0006486//protein glycosylation	--
chr1	6590741	6591123	MergePeak_318	561	503	41.3901241593145	36.9229658707211	6590932	Exon (evm.model.contig279.764/evm.TU.contig279.764, exon 1 of 4)	1	6588306	6591112	2807	2	evm.TU.contig279.764	evm.model.contig279.764	180	FKBP17-1	ONI27448.1 hypothetical protein PRUPE_1G087100 [Prunus persica]	-	-	-	-	-	GO:0003755//peptidyl-prolyl cis-trans isomerase activity	-	--
chr1	6597953	6598206	MergePeak_319	327	389	36.3786583283275	43.0569489846835	6598079	Distal Intergenic	1	6595712	6597622	1911	1	evm.TU.contig279.766	evm.model.contig279.766	2367	At5g10770	XP_020418095.1 aspartyl protease family protein At5g10770 [Prunus persica]	-	-	-	-	-	GO:0004190//aspartic-type endopeptidase activity	GO:0006508//proteolysis	--
chr1	6629454	6630169	MergePeak_320	922	949	36.3873594237198	37.2632352147823	6629811	Downstream (2-3kb)	1	6632160	6632759	600	1	evm.TU.contig279.768	evm.model.contig279.768	-2349	AGL62	XP_007226538.2 agamous-like MADS-box protein AGL29 [Prunus persica]	Human Diseases;Cellular Processes;Environmental Information Processing	Drug resistance: antineoplastic;Cell growth and death;Signal transduction	ko01522//Endocrine resistance;ko04111//Cell cycle - yeast;ko04011//MAPK signaling pathway - yeast	K12412;K12412;K12412	-	GO:0003677//DNA binding;GO:0046983//protein dimerization activity	-	M-type
chr1	6630549	6630802	MergePeak_321	314	309	34.9324119727671	34.2020494505583	6630675	Promoter (1-2kb)	1	6632160	6632759	600	1	evm.TU.contig279.768	evm.model.contig279.768	-1485	AGL62	XP_007226538.2 agamous-like MADS-box protein AGL29 [Prunus persica]	Human Diseases;Cellular Processes;Environmental Information Processing	Drug resistance: antineoplastic;Cell growth and death;Signal transduction	ko01522//Endocrine resistance;ko04111//Cell cycle - yeast;ko04011//MAPK signaling pathway - yeast	K12412;K12412;K12412	-	GO:0003677//DNA binding;GO:0046983//protein dimerization activity	-	M-type
chr1	6631051	6631484	MergePeak_322	369	346	24.0253254025622	22.4137094083253	6631267	Promoter (<=1kb)	1	6632160	6632759	600	1	evm.TU.contig279.768	evm.model.contig279.768	-893	AGL62	XP_007226538.2 agamous-like MADS-box protein AGL29 [Prunus persica]	Human Diseases;Cellular Processes;Environmental Information Processing	Drug resistance: antineoplastic;Cell growth and death;Signal transduction	ko01522//Endocrine resistance;ko04111//Cell cycle - yeast;ko04011//MAPK signaling pathway - yeast	K12412;K12412;K12412	-	GO:0003677//DNA binding;GO:0046983//protein dimerization activity	-	M-type
chr1	6674998	6675347	MergePeak_323	826	815	66.6875319520876	65.4661697342588	6675172	Distal Intergenic	1	6684140	6684994	855	1	evm.TU.contig279.772	evm.model.contig279.772	-8968	CHLN	XP_007227618.1 nicotianamine synthase [Prunus persica]	Human Diseases	Drug resistance: antineoplastic	ko01522//Endocrine resistance	K05953	-	GO:0030410//nicotianamine synthase activity	GO:0030418//nicotianamine biosynthetic process	--
chr1	6675878	6676193	MergePeak_324	856	791	76.5454400222417	70.3747343749691	6676035	Distal Intergenic	1	6684140	6684994	855	1	evm.TU.contig279.772	evm.model.contig279.772	-8105	CHLN	XP_007227618.1 nicotianamine synthase [Prunus persica]	Human Diseases	Drug resistance: antineoplastic	ko01522//Endocrine resistance	K05953	-	GO:0030410//nicotianamine synthase activity	GO:0030418//nicotianamine biosynthetic process	--
chr1	6740958	6741598	MergePeak_325	567	565	24.9952607266412	24.7809405643974	6741278	Promoter (<=1kb)	1	6741753	6743073	1321	1	evm.TU.contig279.779	evm.model.contig279.779	-475	XTH23	XP_007226935.1 xyloglucan endotransglucosylase/hydrolase protein 22 [Prunus persica]	Environmental Information Processing	Signal transduction	ko04075//Plant hormone signal transduction	K14504	GO:0005618//cell wall;GO:0048046//apoplast	GO:0004553//hydrolase activity, hydrolyzing O-glycosyl compounds;GO:0016762//xyloglucan:xyloglucosyl transferase activity	GO:0005975//carbohydrate metabolic process;GO:0006073//cellular glucan metabolic process;GO:0010411//xyloglucan metabolic process;GO:0042546//cell wall biogenesis	--
chr1	6747162	6747473	MergePeak_326	377	401	34.1443931251861	36.1340920332044	6747317	Distal Intergenic	1	6744742	6745935	1194	1	evm.TU.contig279.780	evm.model.contig279.780	2575	XTH23	XP_007223211.1 probable xyloglucan endotransglucosylase/hydrolase protein 23 [Prunus persica]	Environmental Information Processing	Signal transduction	ko04075//Plant hormone signal transduction	K14504	GO:0005618//cell wall;GO:0048046//apoplast	GO:0004553//hydrolase activity, hydrolyzing O-glycosyl compounds;GO:0016762//xyloglucan:xyloglucosyl transferase activity	GO:0005975//carbohydrate metabolic process;GO:0006073//cellular glucan metabolic process;GO:0010411//xyloglucan metabolic process;GO:0042546//cell wall biogenesis	--
chr1	6755628	6755900	MergePeak_327	239	271	24.7381885772474	27.908340408973	6755764	Distal Intergenic	1	6752309	6753846	1538	1	evm.TU.contig279.781	evm.model.contig279.781	3455	-	-	-	-	-	-	-	-	-	-
chr1	6756425	6756709	MergePeak_328	315	384	31.2318949820214	37.8803281122996	6756567	Distal Intergenic	1	6752309	6753846	1538	1	evm.TU.contig279.781	evm.model.contig279.781	4258	-	-	-	-	-	-	-	-	-	-
chr1	6777558	6778451	MergePeak_329	1302	1303	41.153436564677	40.976443786537	6778004	Promoter (<=1kb)	1	6770640	6777879	7240	2	evm.TU.contig279.783	evm.model.contig279.783	-125	BIO3-BIO1	XP_007225296.1 bifunctional dethiobiotin synthetase/7,8-diamino-pelargonic acid aminotransferase, mitochondrial [Prunus persica]	Metabolism	Metabolism of cofactors and vitamins	ko00780//Biotin metabolism	K19562	-	GO:0003824//catalytic activity;GO:0008483//transaminase activity;GO:0030170//pyridoxal phosphate binding	-	--
chr1	6785258	6785696	MergePeak_330	537	471	34.5654652892466	30.1636404004991	6785477	Intron (evm.model.contig279.784/evm.TU.contig279.784, intron 1 of 1)	1	6784504	6787828	3325	1	evm.TU.contig279.784	evm.model.contig279.784	973	-	-	-	-	-	-	-	-	-	-
chr1	6790080	6790343	MergePeak_331	422	422	45.1690717831615	44.9402921999908	6790211	Exon (evm.model.contig279.785/evm.TU.contig279.785, exon 1 of 15)	1	6790172	6795354	5183	1	evm.TU.contig279.785	evm.model.contig279.785	39	Fggy	XP_007222026.1 FGGY carbohydrate kinase domain-containing protein [Prunus persica]	-	-	-	-	-	GO:0016773//phosphotransferase activity, alcohol group as acceptor	GO:0005975//carbohydrate metabolic process	--
chr1	6884476	6884957	MergePeak_332	258	219	15.125345702615	12.7739274244099	6884716	Downstream (<1kb)	1	6885493	6886410	918	2	evm.TU.contig279.795	evm.model.contig279.795	1694	DTX16	XP_020421001.1 protein DETOXIFICATION 16 [Prunus persica]	-	-	-	-	GO:0016020//membrane	GO:0015297//antiporter activity;GO:0042910//xenobiotic transporter activity	GO:0055085//transmembrane transport	--
chr1	6892808	6893154	MergePeak_333	493	490	40.1467215996424	39.7003168594098	6892981	Distal Intergenic	1	6886675	6887398	724	2	evm.TU.contig279.796	evm.model.contig279.796	-5583	DTX16	XP_020421001.1 protein DETOXIFICATION 16 [Prunus persica]	-	-	-	-	GO:0016020//membrane	GO:0015297//antiporter activity;GO:0042910//xenobiotic transporter activity	GO:0055085//transmembrane transport	--
chr1	6920715	6920982	MergePeak_334	310	320	32.6858318130963	33.5693206219072	6920848	Promoter (1-2kb)	1	6916267	6919381	3115	2	evm.TU.contig279.799	evm.model.contig279.799	-1467	DTX16	XP_020420435.1 protein DETOXIFICATION 16 isoform X3 [Prunus persica]	-	-	-	-	GO:0016020//membrane	GO:0015297//antiporter activity;GO:0042910//xenobiotic transporter activity	GO:0055085//transmembrane transport	--
chr1	6928207	6928459	MergePeak_335	533	530	59.5304725170207	58.8955817828027	6928333	Exon (evm.model.contig279.801/evm.TU.contig279.801, exon 1 of 2)	1	6925780	6928718	2939	2	evm.TU.contig279.801	evm.model.contig279.801	385	-	-	-	-	-	-	-	-	-	-
chr1	6962417	6962703	MergePeak_336	742	685	73.0557915142754	67.102089283207	6962560	Distal Intergenic	1	6966977	6968870	1894	2	evm.TU.contig279.804	evm.model.contig279.804	6310	F3GT2	XP_007224129.2 flavonoid 3-O-glucosyltransferase [Prunus persica]	Human Diseases;Metabolism	Drug resistance: antineoplastic;Biosynthesis of other secondary metabolites	ko01522//Endocrine resistance;ko00942//Anthocyanin biosynthesis	K12930;K12930	-	GO:0008194//UDP-glycosyltransferase activity	-	--
chr1	6964275	6964755	MergePeak_337	285	294	16.7429671644041	17.1842119961104	6964515	Downstream (2-3kb)	1	6966977	6968870	1894	2	evm.TU.contig279.804	evm.model.contig279.804	4355	F3GT2	XP_007224129.2 flavonoid 3-O-glucosyltransferase [Prunus persica]	Human Diseases;Metabolism	Drug resistance: antineoplastic;Biosynthesis of other secondary metabolites	ko01522//Endocrine resistance;ko00942//Anthocyanin biosynthesis	K12930;K12930	-	GO:0008194//UDP-glycosyltransferase activity	-	--
chr1	6975050	6975667	MergePeak_338	743	714	33.9729281446445	32.4815768590372	6975358	Downstream (1-2kb)	1	6976679	6977602	924	2	evm.TU.contig279.805	evm.model.contig279.805	2244	F3GT1	XP_007224047.2 flavonoid 3-O-glucosyltransferase [Prunus persica]	Human Diseases;Metabolism	Drug resistance: antineoplastic;Biosynthesis of other secondary metabolites	ko01522//Endocrine resistance;ko00942//Anthocyanin biosynthesis	K12930;K12930	-	GO:0008194//UDP-glycosyltransferase activity	-	--
chr1	6977940	6978279	MergePeak_339	527	529	43.7990146295491	43.7425526030242	6978109	Promoter (<=1kb)	1	6976679	6977602	924	2	evm.TU.contig279.805	evm.model.contig279.805	-507	F3GT1	XP_007224047.2 flavonoid 3-O-glucosyltransferase [Prunus persica]	Human Diseases;Metabolism	Drug resistance: antineoplastic;Biosynthesis of other secondary metabolites	ko01522//Endocrine resistance;ko00942//Anthocyanin biosynthesis	K12930;K12930	-	GO:0008194//UDP-glycosyltransferase activity	-	--
chr1	6989979	6990916	MergePeak_340	1241	1138	37.3853615484355	34.1088275604736	6990447	Downstream (1-2kb)	1	6992213	6992797	585	2	evm.TU.contig279.808	evm.model.contig279.808	2350	PR-1	XP_007223450.2 pathogenesis-related protein PR-1 [Prunus persica]	-	-	-	-	-	-	-	--
chr1	6993823	6994464	MergePeak_341	832	924	36.6202192460907	40.4635806281354	6994143	Promoter (1-2kb)	1	6992213	6992797	585	2	evm.TU.contig279.808	evm.model.contig279.808	-1346	PR-1	XP_007223450.2 pathogenesis-related protein PR-1 [Prunus persica]	-	-	-	-	-	-	-	--
chr1	7016738	7017432	MergePeak_342	739	698	30.0463883139817	28.2356627374841	7017085	Exon (evm.model.contig279.810/evm.TU.contig279.810, exon 1 of 9)	1	7017070	7023688	6619	1	evm.TU.contig279.810	evm.model.contig279.810	15	-	-	-	-	-	-	-	-	-	-
chr1	7021443	7021691	MergePeak_343	280	260	31.7754219361931	29.3563034755835	7021567	Exon (evm.model.contig279.810/evm.TU.contig279.810, exon 4 of 9)	1	7017070	7023688	6619	1	evm.TU.contig279.810	evm.model.contig279.810	4497	-	-	-	-	-	-	-	-	-	-
chr1	7037224	7037505	MergePeak_344	207	246	20.7421551780294	24.5252456777604	7037364	Distal Intergenic	1	7025830	7028599	2770	2	evm.TU.contig279.811	evm.model.contig279.811	-8765	CIPK21	XP_007222934.1 CBL-interacting serine/threonine-protein kinase 21 [Prunus persica]	-	-	-	-	-	GO:0004672//protein kinase activity;GO:0005524//ATP binding	GO:0006468//protein phosphorylation;GO:0007165//signal transduction	--
chr1	7056265	7056527	MergePeak_345	240	244	25.7862468075353	26.0832344832196	7056396	Distal Intergenic	1	7065608	7070092	4485	1	evm.TU.contig279.812	evm.model.contig279.812	-9212	XYLA	XP_007222807.1 xylose isomerase [Prunus persica]	Metabolism;Metabolism	Carbohydrate metabolism;Carbohydrate metabolism	ko00040//Pentose and glucuronate interconversions;ko00051//Fructose and mannose metabolism	K01805;K01805	-	GO:0009045//xylose isomerase activity	GO:0005975//carbohydrate metabolic process	--
chr1	7056824	7057303	MergePeak_346	628	649	36.9701360045118	38.0128845990207	7057063	Distal Intergenic	1	7065608	7070092	4485	1	evm.TU.contig279.812	evm.model.contig279.812	-8545	XYLA	XP_007222807.1 xylose isomerase [Prunus persica]	Metabolism;Metabolism	Carbohydrate metabolism;Carbohydrate metabolism	ko00040//Pentose and glucuronate interconversions;ko00051//Fructose and mannose metabolism	K01805;K01805	-	GO:0009045//xylose isomerase activity	GO:0005975//carbohydrate metabolic process	--
chr1	7063213	7063687	MergePeak_347	266	261	15.8241601242242	15.4480713082972	7063450	Distal Intergenic	1	7065608	7070092	4485	1	evm.TU.contig279.812	evm.model.contig279.812	-2158	XYLA	XP_007222807.1 xylose isomerase [Prunus persica]	Metabolism;Metabolism	Carbohydrate metabolism;Carbohydrate metabolism	ko00040//Pentose and glucuronate interconversions;ko00051//Fructose and mannose metabolism	K01805;K01805	-	GO:0009045//xylose isomerase activity	GO:0005975//carbohydrate metabolic process	--
chr1	7075982	7076558	MergePeak_348	545	507	26.6902923610491	24.7035583233442	7076270	Distal Intergenic	1	7080792	7089029	8238	1	evm.TU.contig279.814	evm.model.contig279.814	-4522	ARF1	XP_024448559.1 ADP-ribosylation factor 1 isoform X2 [Populus trichocarpa]	Human Diseases	Drug resistance: antineoplastic	ko01522//Endocrine resistance	K07942	-	GO:0005525//GTP binding	-	--
chr1	7081456	7082011	MergePeak_349	670	629	34.0512181501484	31.8055728185485	7081733	Intron (evm.model.contig279.814/evm.TU.contig279.814, intron 2 of 8)	1	7080792	7089029	8238	1	evm.TU.contig279.814	evm.model.contig279.814	941	ARF1	XP_024448559.1 ADP-ribosylation factor 1 isoform X2 [Populus trichocarpa]	Human Diseases	Drug resistance: antineoplastic	ko01522//Endocrine resistance	K07942	-	GO:0005525//GTP binding	-	--
chr1	7106593	7107697	MergePeak_350	628	716	16.0594255947201	18.2170525890739	7107145	Distal Intergenic	1	7080792	7089029	8238	1	evm.TU.contig279.814	evm.model.contig279.814	26353	ARF1	XP_024448559.1 ADP-ribosylation factor 1 isoform X2 [Populus trichocarpa]	Human Diseases	Drug resistance: antineoplastic	ko01522//Endocrine resistance	K07942	-	GO:0005525//GTP binding	-	--
chr1	7119412	7119903	MergePeak_351	1142	1201	65.5893977274391	68.628620998044	7119657	Distal Intergenic	1	7080792	7089029	8238	1	evm.TU.contig279.814	evm.model.contig279.814	38865	ARF1	XP_024448559.1 ADP-ribosylation factor 1 isoform X2 [Populus trichocarpa]	Human Diseases	Drug resistance: antineoplastic	ko01522//Endocrine resistance	K07942	-	GO:0005525//GTP binding	-	--
chr1	7141368	7141635	MergePeak_352	435	462	45.8656027054739	48.4657066478786	7141501	Distal Intergenic	1	7080792	7089029	8238	1	evm.TU.contig279.814	evm.model.contig279.814	60709	ARF1	XP_024448559.1 ADP-ribosylation factor 1 isoform X2 [Populus trichocarpa]	Human Diseases	Drug resistance: antineoplastic	ko01522//Endocrine resistance	K07942	-	GO:0005525//GTP binding	-	--
chr1	7185570	7185940	MergePeak_353	455	479	34.655337199278	36.2985244851371	7185755	Distal Intergenic	1	7240866	7241582	717	2	evm.TU.contig279.815	evm.model.contig279.815	55827	MDL1	XP_020411004.1 (R)-mandelonitrile lyase 1 [Prunus persica]	-	-	-	-	-	GO:0016614//oxidoreductase activity, acting on CH-OH group of donors;GO:0050660//flavin adenine dinucleotide binding	GO:0055114//oxidation-reduction process	--
chr1	7273576	7274187	MergePeak_354	327	334	15.0983320512993	15.343428449286	7273881	Distal Intergenic	1	7304296	7304539	244	2	evm.TU.contig279.816	evm.model.contig279.816	30658	--	XP_020424580.1 uncharacterized protein LOC109950400 [Prunus persica]	-	-	-	-	-	GO:0003676//nucleic acid binding;GO:0008270//zinc ion binding	-	--
chr1	7290323	7290620	MergePeak_355	503	508	47.6962640369413	47.9264008677532	7290471	Distal Intergenic	1	7304296	7304539	244	2	evm.TU.contig279.816	evm.model.contig279.816	14068	--	XP_020424580.1 uncharacterized protein LOC109950400 [Prunus persica]	-	-	-	-	-	GO:0003676//nucleic acid binding;GO:0008270//zinc ion binding	-	--
chr1	7297806	7298135	MergePeak_356	571	560	48.8939146695455	47.7091253687106	7297970	Distal Intergenic	1	7304296	7304539	244	2	evm.TU.contig279.816	evm.model.contig279.816	6569	--	XP_020424580.1 uncharacterized protein LOC109950400 [Prunus persica]	-	-	-	-	-	GO:0003676//nucleic acid binding;GO:0008270//zinc ion binding	-	--
chr1	7359415	7359749	MergePeak_357	192	211	16.1953024725535	17.7078166280561	7359582	Distal Intergenic	1	7338627	7339097	471	2	evm.TU.contig279.818	evm.model.contig279.818	-20485	--	CAB4313430.1 unnamed protein product [Prunus armeniaca]	-	-	-	-	-	-	-	--
chr1	7362012	7362308	MergePeak_358	295	298	28.0671430774779	28.2089669838805	7362160	Distal Intergenic	1	7382799	7384039	1241	1	evm.TU.contig279.819	evm.model.contig279.819	-20639	COL5	XP_007223099.1 zinc finger protein CONSTANS-LIKE 5 [Prunus persica]	-	-	-	-	-	GO:0005515//protein binding;GO:0008270//zinc ion binding	-	CO-like
chr1	7450758	7451009	MergePeak_359	353	318	39.5828268413487	35.477576645355	7450883	Distal Intergenic	1	7453608	7454198	591	1	evm.TU.contig279.825	evm.model.contig279.825	-2725	--	ONI27549.1 hypothetical protein PRUPE_1G094100 [Prunus persica]	-	-	-	-	-	-	-	--
chr1	7476068	7476439	MergePeak_360	823	774	62.5157631635777	58.4958947853114	7476253	Distal Intergenic	1	7479716	7480312	597	2	evm.TU.contig279.829	evm.model.contig279.829	4059	-	-	-	-	-	-	-	-	-	-
chr1	7481699	7481973	MergePeak_361	224	198	23.0169601806897	20.2423003350101	7481836	Promoter (1-2kb)	1	7479716	7480312	597	2	evm.TU.contig279.829	evm.model.contig279.829	-1524	-	-	-	-	-	-	-	-	-	-
chr1	7495780	7496087	MergePeak_362	679	684	62.2947862033176	62.4356666177259	7495933	Promoter (1-2kb)	1	7491066	7494324	3259	2	evm.TU.contig279.830	evm.model.contig279.830	-1609	SmE	XP_007223835.1 probable small nuclear ribonucleoprotein E [Prunus persica]	Human Diseases;Genetic Information Processing	Drug resistance: antineoplastic;Transcription	ko01522//Endocrine resistance;ko03040//Spliceosome	K11097;K11097	GO:0005681//spliceosomal complex	-	GO:0000398//mRNA splicing, via spliceosome	--
chr1	7539420	7539775	MergePeak_363	453	415	35.9567843914203	32.7736994344147	7539597	Distal Intergenic	1	7528764	7531828	3065	1	evm.TU.contig279.833	evm.model.contig279.833	10833	GLR2.1	ONI27558.1 hypothetical protein PRUPE_1G094700 [Prunus persica]	Human Diseases	Drug resistance: antineoplastic	ko01522//Endocrine resistance	K05387	GO:0016021//integral component of membrane	GO:0004930//G-protein coupled receptor activity	GO:0007186//G-protein coupled receptor signaling pathway	--
chr1	7560465	7560817	MergePeak_364	562	691	44.9877478238263	55.0339531456246	7560641	Distal Intergenic	1	7573778	7574868	1091	1	evm.TU.contig279.834	evm.model.contig279.834	-13137	--	PQQ12498.1 hypothetical protein Pyn_02391 [Prunus yedoensis var. nudiflora] [Prunus yedoensis]	-	-	-	-	-	-	-	--
chr1	7582554	7582892	MergePeak_365	239	276	19.9219040754824	22.8895234859996	7582723	Intron (evm.model.contig279.835/evm.TU.contig279.835, intron 2 of 11)	1	7576322	7584347	8026	2	evm.TU.contig279.835	evm.model.contig279.835	1624	DGK7	XP_007222391.1 diacylglycerol kinase 4 [Prunus persica]	Metabolism;Metabolism;Environmental Information Processing;Organismal Systems;Human Diseases;Environmental Information Processing	Lipid metabolism;Lipid metabolism;Signal transduction;Development and regeneration;Cancer: overview;Signal transduction	ko00564//Glycerophospholipid metabolism;ko00561//Glycerolipid metabolism;ko04070//Phosphatidylinositol signaling system;ko04361//Axon regeneration;ko05231//Choline metabolism in cancer;ko04072//Phospholipase D signaling pathway	K00901;K00901;K00901;K00901;K00901;K00901	-	GO:0003951//NAD+ kinase activity;GO:0004143//diacylglycerol kinase activity;GO:0016301//kinase activity	GO:0007165//signal transduction;GO:0007205//protein kinase C-activating G-protein coupled receptor signaling pathway	--
chr1	7595590	7595832	MergePeak_366	342	361	39.7697145979179	41.7665204671847	7595711	Distal Intergenic	1	7576322	7584347	8026	2	evm.TU.contig279.835	evm.model.contig279.835	-11364	DGK7	XP_007222391.1 diacylglycerol kinase 4 [Prunus persica]	Metabolism;Metabolism;Environmental Information Processing;Organismal Systems;Human Diseases;Environmental Information Processing	Lipid metabolism;Lipid metabolism;Signal transduction;Development and regeneration;Cancer: overview;Signal transduction	ko00564//Glycerophospholipid metabolism;ko00561//Glycerolipid metabolism;ko04070//Phosphatidylinositol signaling system;ko04361//Axon regeneration;ko05231//Choline metabolism in cancer;ko04072//Phospholipase D signaling pathway	K00901;K00901;K00901;K00901;K00901;K00901	-	GO:0003951//NAD+ kinase activity;GO:0004143//diacylglycerol kinase activity;GO:0016301//kinase activity	GO:0007165//signal transduction;GO:0007205//protein kinase C-activating G-protein coupled receptor signaling pathway	--
chr1	7647633	7648179	MergePeak_367	1398	1607	72.2191690182339	82.5954109241346	7647906	Distal Intergenic	1	7656463	7660287	3825	2	evm.TU.contig279.838	evm.model.contig279.838	12381	SMAX1	XP_007225403.1 protein SUPPRESSOR OF MAX2 1 [Prunus persica]	-	-	-	-	-	-	-	--
chr1	7659160	7659458	MergePeak_368	683	647	64.5479059056684	60.8359732290576	7659309	Exon (evm.model.contig279.838/evm.TU.contig279.838, exon 1 of 3)	1	7656463	7660287	3825	2	evm.TU.contig279.838	evm.model.contig279.838	978	SMAX1	XP_007225403.1 protein SUPPRESSOR OF MAX2 1 [Prunus persica]	-	-	-	-	-	-	-	--
chr1	7663053	7663347	MergePeak_369	367	398	35.1541571766966	37.9304874450754	7663200	Distal Intergenic	1	7656463	7660287	3825	2	evm.TU.contig279.838	evm.model.contig279.838	-2913	SMAX1	XP_007225403.1 protein SUPPRESSOR OF MAX2 1 [Prunus persica]	-	-	-	-	-	-	-	--
chr1	7678329	7678893	MergePeak_370	591	528	29.5577706492304	26.2731921752343	7678611	Distal Intergenic	1	7677461	7677796	336	1	evm.TU.contig279.839	evm.model.contig279.839	1150	-	-	-	-	-	-	-	-	-	-
chr1	7713450	7713758	MergePeak_371	653	647	59.7155372232917	58.8671715064344	7713604	Exon (evm.model.contig279.842/evm.TU.contig279.842, exon 1 of 3)	1	7711888	7714724	2837	2	evm.TU.contig279.842	evm.model.contig279.842	1120	TPS9	XP_007227009.1 probable alpha,alpha-trehalose-phosphate synthase [UDP-forming] 9 [Prunus persica]	Human Diseases;Metabolism	Drug resistance: antineoplastic;Carbohydrate metabolism	ko01522//Endocrine resistance;ko00500//Starch and sucrose metabolism	K16055;K16055	-	GO:0003824//catalytic activity	GO:0005992//trehalose biosynthetic process	--
chr1	7740065	7740461	MergePeak_372	707	819	50.3224235688489	57.9990343351989	7740263	Exon (evm.model.contig279.847/evm.TU.contig279.847, exon 1 of 1)	1	7740054	7740992	939	2	evm.TU.contig279.847	evm.model.contig279.847	729	--	XP_020413271.1 uncharacterized protein LOC18790496 [Prunus persica]	-	-	-	-	-	-	-	--
chr1	7747207	7747926	MergePeak_373	1111	1181	43.6027824851514	46.1152714036398	7747566	Exon (evm.model.contig279.848/evm.TU.contig279.848, exon 2 of 3)	1	7746610	7747796	1187	2	evm.TU.contig279.848	evm.model.contig279.848	230	ATL56	VVA18101.1 PREDICTED: RING-H2 finger [Prunus dulcis]	-	-	-	-	-	-	-	--
chr1	7812436	7813185	MergePeak_374	786	715	29.6137853753338	26.8023050732078	7812810	Distal Intergenic	1	7798567	7799030	464	2	evm.TU.contig279.850	evm.model.contig279.850	-13780	--	XP_020421981.1 uncharacterized protein LOC109949814, partial [Prunus persica]	-	-	-	-	-	-	-	--
chr1	7818734	7819175	MergePeak_375	525	522	33.5637	33.2028681965663	7818954	Distal Intergenic	1	7837848	7838252	405	2	evm.TU.contig279.851	evm.model.contig279.851	19298	--	ONI27614.1 hypothetical protein PRUPE_1G096600 [Prunus persica]	-	-	-	-	-	-	-	--
chr1	7826287	7826623	MergePeak_376	363	422	30.437527157129	35.2054514563726	7826455	Distal Intergenic	1	7837848	7838252	405	2	evm.TU.contig279.851	evm.model.contig279.851	11797	--	ONI27614.1 hypothetical protein PRUPE_1G096600 [Prunus persica]	-	-	-	-	-	-	-	--
chr1	7839926	7840372	MergePeak_377	368	380	23.2633865680509	23.9003	7840149	Promoter (1-2kb)	1	7837848	7838252	405	2	evm.TU.contig279.851	evm.model.contig279.851	-1897	--	ONI27614.1 hypothetical protein PRUPE_1G096600 [Prunus persica]	-	-	-	-	-	-	-	--
chr1	7847440	7847912	MergePeak_378	910	810	54.364186473286	48.1450060822121	7847676	Promoter (1-2kb)	1	7844244	7846087	1844	2	evm.TU.contig279.852	evm.model.contig279.852	-1589	RPL30	KAH0993288.1 hypothetical protein GBA52_004771 [Prunus armeniaca]	Human Diseases;Genetic Information Processing;Human Diseases	Drug resistance: antineoplastic;Translation;Infectious disease: viral	ko01522//Endocrine resistance;ko03010//Ribosome;ko05171//Coronavirus disease - COVID-19	K02908;K02908;K02908	-	GO:0003723//RNA binding	-	--
chr1	7871677	7872145	MergePeak_379	522	483	31.4506989980392	28.953539036395	7871911	Distal Intergenic	1	7876839	7878323	1485	2	evm.TU.contig279.856	evm.model.contig279.856	6412	ATL13	XP_007222249.1 RING-H2 finger protein ATL13 [Prunus persica]	-	-	-	-	-	-	-	--
chr1	7892914	7893187	MergePeak_380	492	498	50.7396166652652	51.0982642276714	7893050	Distal Intergenic	1	7895212	7900540	5329	1	evm.TU.contig279.857	evm.model.contig279.857	-2162	XBOS32	XP_007225762.1 probable E3 ubiquitin-protein ligase XBOS32 [Prunus persica]	Human Diseases	Drug resistance: antineoplastic	ko01522//Endocrine resistance	K19044	-	GO:0005515//protein binding	-	--
chr1	7897246	7897776	MergePeak_381	569	607	30.2796176711177	32.1381991613076	7897511	Intron (evm.model.contig279.857/evm.TU.contig279.857, intron 7 of 9)	1	7895212	7900540	5329	1	evm.TU.contig279.857	evm.model.contig279.857	2299	XBOS32	XP_007225762.1 probable E3 ubiquitin-protein ligase XBOS32 [Prunus persica]	Human Diseases	Drug resistance: antineoplastic	ko01522//Endocrine resistance	K19044	-	GO:0005515//protein binding	-	--
chr1	7923870	7924119	MergePeak_382	466	465	52.6718472706319	52.292609198776	7923994	Exon (evm.model.contig279.858/evm.TU.contig279.858, exon 1 of 5)	1	7923893	7926446	2554	1	evm.TU.contig279.858	evm.model.contig279.858	101	--	XP_007223715.1 uncharacterized protein LOC18793065 [Prunus persica]	-	-	-	-	-	GO:0008080//N-acetyltransferase activity	-	--
chr1	7931509	7931931	MergePeak_383	528	616	35.2716841674703	40.9418735433616	7931720	Distal Intergenic	1	7938415	7938657	243	2	evm.TU.contig279.859	evm.model.contig279.859	6937	--	CAB4262351.1 unnamed protein product [Prunus armeniaca]	-	-	-	-	-	-	-	--
chr1	7951299	7951740	MergePeak_384	541	470	34.5865813962721	29.895302782349	7951519	Distal Intergenic	1	7944418	7947464	3047	2	evm.TU.contig279.861	evm.model.contig279.861	-4055	--	XP_020410796.1 VAN3-binding protein [Prunus persica]	-	-	-	-	-	-	-	--
chr1	7972735	7973163	MergePeak_385	694	723	45.7124838753396	47.3814528043651	7972949	Downstream (2-3kb)	1	7969687	7970082	396	2	evm.TU.contig279.863	evm.model.contig279.863	-2867	--	ONI27640.1 hypothetical protein PRUPE_1G097700 [Prunus persica]	-	-	-	-	-	-	-	--
chr1	7980838	7981097	MergePeak_386	253	318	27.4966518642082	34.385958902421	7980967	Promoter (<=1kb)	1	7975804	7980839	5036	2	evm.TU.contig279.864	evm.model.contig279.864	-128	--	XP_007224152.2 uncharacterized protein LOC18793251 isoform X1 [Prunus persica]	-	-	-	-	-	-	-	--
chr1	7982971	7983243	MergePeak_387	324	325	33.5362891172726	33.4694119295801	7983107	Downstream (<1kb)	1	7975804	7980839	5036	2	evm.TU.contig279.864	evm.model.contig279.864	-2268	--	XP_007224152.2 uncharacterized protein LOC18793251 isoform X1 [Prunus persica]	-	-	-	-	-	-	-	--
chr1	8009820	8010318	MergePeak_388	939	905	53.1737988714805	50.9888716410157	8010069	Promoter (<=1kb)	1	8008646	8009252	607	2	evm.TU.contig279.867	evm.model.contig279.867	-817	At4g28040	XP_007227168.2 WAT1-related protein At4g28040 [Prunus persica]	-	-	-	-	GO:0016021//integral component of membrane	GO:0022857//transmembrane transporter activity	-	--
chr1	8028414	8028699	MergePeak_389	524	547	51.7723520547794	53.7710678091031	8028556	Promoter (1-2kb)	1	8024602	8026875	2274	2	evm.TU.contig279.868	evm.model.contig279.868	-1681	TET8	XP_007223206.1 tetraspanin-8 [Prunus persica]	-	-	-	-	GO:0016021//integral component of membrane	-	-	--
chr1	8050909	8051220	MergePeak_390	184	205	16.6646374934595	18.4725408149798	8051064	Promoter (<=1kb)	1	8048189	8050594	2406	2	evm.TU.contig279.871	evm.model.contig279.871	-470	COX6B-2	XP_007226359.2 cytochrome c oxidase subunit 6b-2 isoform X2 [Prunus persica]	-	-	-	-	GO:0005739//mitochondrion;GO:0045277//respiratory chain complex IV	-	-	--
chr1	8054873	8055496	MergePeak_391	676	730	30.6122145260289	32.8901336461836	8055184	Promoter (1-2kb)	1	8052043	8053657	1615	2	evm.TU.contig279.872	evm.model.contig279.872	-1527	FLXL4	XP_007222542.1 protein FLX-like 4 isoform X1 [Prunus persica]	-	-	-	-	-	-	-	--
chr1	8062131	8063044	MergePeak_392	814	914	25.165806386993	28.1143060208473	8062587	Exon (evm.model.contig279.873/evm.TU.contig279.873, exon 1 of 1)	1	8062519	8062992	474	1	evm.TU.contig279.873	evm.model.contig279.873	68	--	XP_020417196.1 cell wall protein IFF6-like [Prunus persica]	-	-	-	-	-	-	-	--
chr1	8069339	8069695	MergePeak_393	699	735	55.3275706624285	57.8823947488033	8069517	Promoter (1-2kb)	1	8071346	8072777	1432	1	evm.TU.contig279.875	evm.model.contig279.875	-1829	TBP2	KAG6538204.1 hypothetical protein ZIOFF_003316 [Zingiber officinale]	-	-	-	-	-	GO:0005524//ATP binding;GO:0016887//ATPase activity;GO:0036402//proteasome-activating ATPase activity	-	--
chr1	8080130	8080953	MergePeak_394	1322	1367	45.3353408552019	46.6410877797309	8080541	Exon (evm.model.contig279.877/evm.TU.contig279.877, exon 1 of 1)	1	8079721	8081019	1299	1	evm.TU.contig279.877	evm.model.contig279.877	820	GAE1	XP_007222381.1 UDP-glucuronate 4-epimerase 1 [Prunus persica]	Metabolism;Metabolism	Carbohydrate metabolism;Glycan biosynthesis and metabolism	ko00520//Amino sugar and nucleotide sugar metabolism;ko00541//O-Antigen nucleotide sugar biosynthesis	K08679;K08679	-	-	-	--
chr1	8109964	8110336	MergePeak_395	328	284	24.8483556144462	21.4060667826291	8110150	Distal Intergenic	1	8114796	8116500	1705	1	evm.TU.contig279.881	evm.model.contig279.881	-4646	TKPR1	XP_007222830.1 cinnamoyl-CoA reductase-like SNL6 isoform X2 [Prunus persica]	-	-	-	-	-	-	-	--
chr1	8162620	8162888	MergePeak_396	302	336	31.7239535151069	35.116753988865	8162754	Promoter (1-2kb)	1	8163911	8166397	2487	1	evm.TU.contig279.887	evm.model.contig279.887	-1157	AE7	XP_020423084.1 protein AE7 isoform X2 [Prunus persica]	-	-	-	-	-	-	-	--
chr1	8168143	8168433	MergePeak_397	155	125	15.0512077764773	12.0765919333537	8168288	Exon (evm.model.contig279.888/evm.TU.contig279.888, exon 3 of 3)	1	8168123	8170097	1975	2	evm.TU.contig279.888	evm.model.contig279.888	1809	RPL6	XP_007223925.1 50S ribosomal protein L6, chloroplastic [Prunus persica]	Human Diseases;Genetic Information Processing	Drug resistance: antineoplastic;Translation	ko01522//Endocrine resistance;ko03010//Ribosome	K02933;K02933	GO:0005840//ribosome	GO:0003735//structural constituent of ribosome;GO:0019843//rRNA binding	GO:0006412//translation	--
chr1	8170124	8170607	MergePeak_398	305	258	17.8068507891395	14.9865515565674	8170365	Promoter (<=1kb)	1	8168123	8170097	1975	2	evm.TU.contig279.888	evm.model.contig279.888	-268	RPL6	XP_007223925.1 50S ribosomal protein L6, chloroplastic [Prunus persica]	Human Diseases;Genetic Information Processing	Drug resistance: antineoplastic;Translation	ko01522//Endocrine resistance;ko03010//Ribosome	K02933;K02933	GO:0005840//ribosome	GO:0003735//structural constituent of ribosome;GO:0019843//rRNA binding	GO:0006412//translation	--
chr1	8179255	8179767	MergePeak_399	587	473	32.333549126008	25.9221574032374	8179511	Downstream (1-2kb)	1	8176731	8177324	594	1	evm.TU.contig279.891	evm.model.contig279.891	2780	--	ONI27706.1 hypothetical protein PRUPE_1G100600 [Prunus persica]	-	-	-	-	-	-	-	--
chr1	8209325	8209629	MergePeak_400	721	622	66.7987087211102	57.3347486720231	8209477	Exon (evm.model.contig279.894/evm.TU.contig279.894, exon 2 of 2)	1	8208441	8209727	1287	1	evm.TU.contig279.894	evm.model.contig279.894	1036	GER2	XP_007222683.1 putative GDP-L-fucose synthase 2 [Prunus persica]	Metabolism;Metabolism;Metabolism	Carbohydrate metabolism;Carbohydrate metabolism;Glycan biosynthesis and metabolism	ko00520//Amino sugar and nucleotide sugar metabolism;ko00051//Fructose and mannose metabolism;ko00541//O-Antigen nucleotide sugar biosynthesis	K02377;K02377;K02377	-	GO:0003824//catalytic activity;GO:0016491//oxidoreductase activity	GO:0009226//nucleotide-sugar biosynthetic process	--
chr1	8217447	8217992	MergePeak_401	1328	1181	68.7286912773734	60.8113469058987	8217719	Distal Intergenic	1	8208441	8209727	1287	1	evm.TU.contig279.894	evm.model.contig279.894	9278	GER2	XP_007222683.1 putative GDP-L-fucose synthase 2 [Prunus persica]	Metabolism;Metabolism;Metabolism	Carbohydrate metabolism;Carbohydrate metabolism;Glycan biosynthesis and metabolism	ko00520//Amino sugar and nucleotide sugar metabolism;ko00051//Fructose and mannose metabolism;ko00541//O-Antigen nucleotide sugar biosynthesis	K02377;K02377;K02377	-	GO:0003824//catalytic activity;GO:0016491//oxidoreductase activity	GO:0009226//nucleotide-sugar biosynthetic process	--
chr1	8218741	8219074	MergePeak_402	673	671	56.9378729876116	56.4811357484687	8218907	Distal Intergenic	1	8224907	8227730	2824	2	evm.TU.contig279.895	evm.model.contig279.895	8823	Mtarc1	XP_007222989.1 mitochondrial amidoxime reducing component 2 [Prunus persica]	-	-	-	-	-	GO:0003824//catalytic activity;GO:0030151//molybdenum ion binding;GO:0030170//pyridoxal phosphate binding	-	--
chr1	8221337	8221600	MergePeak_403	376	394	40.2454288873667	41.9584718644464	8221468	Distal Intergenic	1	8224907	8227730	2824	2	evm.TU.contig279.895	evm.model.contig279.895	6262	Mtarc1	XP_007222989.1 mitochondrial amidoxime reducing component 2 [Prunus persica]	-	-	-	-	-	GO:0003824//catalytic activity;GO:0030151//molybdenum ion binding;GO:0030170//pyridoxal phosphate binding	-	--
chr1	8231548	8231799	MergePeak_404	594	513	66.6067964412497	57.232694399582	8231673	Promoter (<=1kb)	1	8231783	8234242	2460	1	evm.TU.contig279.896	evm.model.contig279.896	-110	-	-	-	-	-	-	-	-	-	-
chr1	8255738	8256167	MergePeak_405	531	589	34.8946388121389	38.5100610378583	8255952	Exon (evm.model.contig279.899/evm.TU.contig279.899, exon 1 of 11)	1	8249039	8256141	7103	2	evm.TU.contig279.899	evm.model.contig279.899	189	ASHR3	XP_020410652.1 histone-lysine N-methyltransferase ASHR3 [Prunus persica]	-	-	-	-	GO:0005634//nucleus	GO:0005515//protein binding;GO:0018024//histone-lysine N-methyltransferase activity	-	--
chr1	8256468	8257394	MergePeak_406	1302	1326	39.6884274960315	40.2152856349984	8256931	Promoter (<=1kb)	1	8249039	8256141	7103	2	evm.TU.contig279.899	evm.model.contig279.899	-790	ASHR3	XP_020410652.1 histone-lysine N-methyltransferase ASHR3 [Prunus persica]	-	-	-	-	GO:0005634//nucleus	GO:0005515//protein binding;GO:0018024//histone-lysine N-methyltransferase activity	-	--
chr1	8307480	8308029	MergePeak_407	1378	1305	70.797703412925	66.707580649465	8307754	Promoter (1-2kb)	1	8294525	8306063	11539	2	evm.TU.contig279.902	evm.model.contig279.902	-1691	-	-	-	-	-	-	-	-	-	-
chr1	8312505	8312780	MergePeak_408	431	473	44.1266369923694	48.1814012603651	8312642	Downstream (<1kb)	1	8313030	8313504	475	2	evm.TU.contig279.903	evm.model.contig279.903	862	--	XP_020424741.1 uncharacterized protein LOC109950448 [Prunus persica]	-	-	-	-	-	-	-	--
chr1	8313599	8314307	MergePeak_409	1116	1181	44.4785480017988	46.8307410587034	8313953	Exon (evm.model.contig279.904/evm.TU.contig279.904, exon 1 of 4)	1	8313693	8316443	2751	1	evm.TU.contig279.904	evm.model.contig279.904	260	NUP43	XP_007222227.1 nuclear pore complex protein NUP43 [Prunus persica]	Human Diseases;Human Diseases;Genetic Information Processing	Drug resistance: antineoplastic;Neurodegenerative disease;Translation	ko01522//Endocrine resistance;ko05014//Amyotrophic lateral sclerosis;ko03013//Nucleocytoplasmic transport	K14305;K14305;K14305	-	GO:0005515//protein binding	-	--
chr1	8338974	8339342	MergePeak_410	793	806	60.7266694662687	61.4095681647776	8339158	Promoter (<=1kb)	1	8330897	8338640	7744	2	evm.TU.contig279.907	evm.model.contig279.907	-518	ATG11	XP_007221878.1 autophagy-related protein 11 [Prunus persica]	Human Diseases;Cellular Processes;Cellular Processes;Cellular Processes	Drug resistance: antineoplastic;Transport and catabolism;Transport and catabolism;Transport and catabolism	ko01522//Endocrine resistance;ko04138//Autophagy - yeast;ko04136//Autophagy - other;ko04139//Mitophagy - yeast	K08330;K08330;K08330;K08330	-	-	GO:0000045//autophagosome assembly;GO:0000422//mitophagy	--
chr1	8373175	8373444	MergePeak_411	313	275	32.7576859714429	28.6349413175297	8373309	Distal Intergenic	1	8375609	8385568	9960	1	evm.TU.contig279.909	evm.model.contig279.909	-2300	CYSK	XP_007227711.1 cysteine synthase [Prunus persica]	Metabolism;Metabolism	Amino acid metabolism;Energy metabolism	ko00270//Cysteine and methionine metabolism;ko00920//Sulfur metabolism	K01738;K01738	-	GO:0004124//cysteine synthase activity	GO:0006535//cysteine biosynthetic process from serine	--
chr1	8374079	8374881	MergePeak_412	1143	1109	40.2219690045993	38.827852275367	8374480	Promoter (1-2kb)	1	8375609	8385568	9960	1	evm.TU.contig279.909	evm.model.contig279.909	-1129	CYSK	XP_007227711.1 cysteine synthase [Prunus persica]	Metabolism;Metabolism	Amino acid metabolism;Energy metabolism	ko00270//Cysteine and methionine metabolism;ko00920//Sulfur metabolism	K01738;K01738	-	GO:0004124//cysteine synthase activity	GO:0006535//cysteine biosynthetic process from serine	--
chr1	8380268	8381092	MergePeak_413	501	462	17.1599658489963	15.7440113716745	8380680	Intron (evm.model.contig279.909/evm.TU.contig279.909, intron 4 of 9)	1	8375609	8385568	9960	1	evm.TU.contig279.909	evm.model.contig279.909	5071	CYSK	XP_007227711.1 cysteine synthase [Prunus persica]	Metabolism;Metabolism	Amino acid metabolism;Energy metabolism	ko00270//Cysteine and methionine metabolism;ko00920//Sulfur metabolism	K01738;K01738	-	GO:0004124//cysteine synthase activity	GO:0006535//cysteine biosynthetic process from serine	--
chr1	8401951	8402220	MergePeak_414	343	358	35.8974002818048	37.2774872424568	8402085	Distal Intergenic	1	8398303	8399478	1176	2	evm.TU.contig279.910	evm.model.contig279.910	-2607	KIN17	PQP99914.1 DNA/RNA-binding protein KIN17 [Prunus yedoensis var. nudiflora] [Prunus yedoensis]	-	-	-	-	-	-	-	--
chr1	8452783	8453425	MergePeak_415	822	850	36.1238047714738	37.1651012717266	8453104	Promoter (<=1kb)	1	8451539	8453022	1484	2	evm.TU.contig279.919	evm.model.contig279.919	-82	DGAT3	XP_007223219.1 diacylglycerol O-acyltransferase 3, cytosolic [Prunus persica]	Metabolism	Lipid metabolism	ko00561//Glycerolipid metabolism	K22849	-	-	-	--
chr1	8471581	8471888	MergePeak_416	500	533	45.8724493397037	48.6523542503624	8471734	Distal Intergenic	1	8462827	8468465	5639	2	evm.TU.contig279.921	evm.model.contig279.921	-3269	ABCB11	XP_007227080.1 ABC transporter B family member 4 [Prunus persica]	Human Diseases;Human Diseases;Human Diseases;Organismal Systems;Environmental Information Processing	Drug resistance: antineoplastic;Cancer: overview;Cancer: specific types;Digestive system;Membrane transport	ko01522//Endocrine resistance;ko05206//MicroRNAs in cancer;ko05226//Gastric cancer;ko04976//Bile secretion;ko02010//ABC transporters	K05658;K05658;K05658;K05658;K05658	GO:0016021//integral component of membrane	GO:0005524//ATP binding;GO:0042626//ATPase activity, coupled to transmembrane movement of substances	GO:0055085//transmembrane transport	--
chr1	8492078	8492396	MergePeak_417	146	172	12.9328670966006	15.1588107698613	8492237	Distal Intergenic	1	8482293	8487318	5026	2	evm.TU.contig279.924	evm.model.contig279.924	-4919	ABCB11	XP_007224072.1 ABC transporter B family member 11 [Prunus persica]	Human Diseases;Human Diseases;Human Diseases;Organismal Systems;Environmental Information Processing	Drug resistance: antineoplastic;Cancer: overview;Cancer: specific types;Digestive system;Membrane transport	ko01522//Endocrine resistance;ko05206//MicroRNAs in cancer;ko05226//Gastric cancer;ko04976//Bile secretion;ko02010//ABC transporters	K05658;K05658;K05658;K05658;K05658	GO:0016021//integral component of membrane	GO:0005524//ATP binding;GO:0042626//ATPase activity, coupled to transmembrane movement of substances	GO:0055085//transmembrane transport	--
chr1	8496607	8496859	MergePeak_418	356	400	39.7614413059275	44.4494956851341	8496733	Distal Intergenic	1	8500239	8500577	339	2	evm.TU.contig279.925	evm.model.contig279.925	3844	ABCB3	CAB4262427.1 unnamed protein product [Prunus armeniaca]	-	-	-	-	GO:0016021//integral component of membrane	GO:0005524//ATP binding	-	--
chr1	8511033	8511403	MergePeak_419	664	664	50.5739426380673	50.3177875952631	8511218	Intron (evm.model.contig279.926/evm.TU.contig279.926, intron 11 of 15)	1	8505074	8516390	11317	1	evm.TU.contig279.926	evm.model.contig279.926	6144	--	XP_034226763.1 5-nucleotidase domain-containing protein 4-like [Prunus dulcis]	-	-	-	-	-	-	-	--
chr1	8536660	8536932	MergePeak_420	667	758	69.0392124729038	78.0609669003746	8536796	Distal Intergenic	1	8546667	8550191	3525	1	evm.TU.contig279.928	evm.model.contig279.928	-9871	-	-	-	-	-	-	-	-	-	-
chr1	8614066	8614325	MergePeak_421	175	203	19.019423226231	21.9507850855077	8614195	Exon (evm.model.contig279.933/evm.TU.contig279.933, exon 1 of 6)	1	8612297	8614242	1946	2	evm.TU.contig279.933	evm.model.contig279.933	47	truA	XP_007222628.1 uncharacterized protein LOC18788784 isoform X2 [Prunus persica]	Human Diseases	Drug resistance: antineoplastic	ko01522//Endocrine resistance	K06173	-	GO:0003723//RNA binding;GO:0009982//pseudouridine synthase activity	GO:0001522//pseudouridine synthesis;GO:0009451//RNA modification	--
chr1	8622577	8623106	MergePeak_422	461	588	24.5786314597956	31.1909659250155	8622841	Promoter (<=1kb)	1	8622913	8624538	1626	1	evm.TU.contig279.935	evm.model.contig279.935	-72	--	XP_007222687.1 late embryogenesis abundant protein D-29 [Prunus persica]	-	-	-	-	-	-	-	--
chr1	8660177	8660450	MergePeak_423	194	203	20.0070846200436	20.8292121249343	8660313	Exon (evm.model.contig279.938/evm.TU.contig279.938, exon 2 of 4)	1	8659204	8661437	2234	2	evm.TU.contig279.938	evm.model.contig279.938	1124	CRSH	XP_020409715.1 probable GTP diphosphokinase CRSH, chloroplastic [Prunus persica]	Metabolism	Nucleotide metabolism	ko00230//Purine metabolism	K00951	-	GO:0005509//calcium ion binding	GO:0015969//guanosine tetraphosphate metabolic process	--
chr1	8666661	8666933	MergePeak_424	371	382	38.4011211805806	39.3394318679988	8666797	Promoter (<=1kb)	1	8666837	8667544	708	1	evm.TU.contig279.940	evm.model.contig279.940	-40	--	XP_020409717.1 uncharacterized protein LOC18789133 [Prunus persica]	-	-	-	-	-	-	-	--
chr1	8686554	8687181	MergePeak_425	869	812	39.1014420721986	36.3516186129427	8686867	Promoter (<=1kb)	1	8683918	8686634	2717	2	evm.TU.contig279.945	evm.model.contig279.945	-233	PDK	XP_007223338.1 pyruvate dehydrogenase (acetyl-transferring) kinase, mitochondrial [Prunus persica]	Human Diseases	Drug resistance: antineoplastic	ko01522//Endocrine resistance	K00898	-	GO:0004672//protein kinase activity;GO:0016772//transferase activity, transferring phosphorus-containing groups	GO:0016310//phosphorylation	--
chr1	8701455	8702002	MergePeak_426	392	446	20.2133432243739	22.8813512505436	8701728	Promoter (<=1kb)	1	8699649	8700822	1174	2	evm.TU.contig279.948	evm.model.contig279.948	-906	NAC071	ONI27814.1 hypothetical protein PRUPE_1G106100 [Prunus persica]	-	-	-	-	-	GO:0003677//DNA binding	GO:0006355//regulation of transcription, DNA-templated	NAC
chr1	8736045	8736311	MergePeak_427	500	478	52.9165333207068	50.3319785691574	8736178	Promoter (<=1kb)	1	8736490	8742780	6291	1	evm.TU.contig279.952	evm.model.contig279.952	-312	SPL1	XP_007225395.1 squamosa promoter-binding-like protein 1 [Prunus persica]	-	-	-	-	GO:0005634//nucleus	GO:0003677//DNA binding	-	SBP
chr1	8752301	8752571	MergePeak_428	736	795	76.7434228481088	82.4755471829285	8752436	Distal Intergenic	1	8757459	8759296	1838	1	evm.TU.contig279.954	evm.model.contig279.954	-5023	EMB2750	XP_007224332.2 pentatricopeptide repeat-containing protein At3g06430, chloroplastic [Prunus persica]	-	-	-	-	-	GO:0005515//protein binding	-	--
chr1	8756015	8756343	MergePeak_429	667	647	57.2878571583669	55.2886200470766	8756179	Promoter (1-2kb)	1	8757459	8759296	1838	1	evm.TU.contig279.954	evm.model.contig279.954	-1280	EMB2750	XP_007224332.2 pentatricopeptide repeat-containing protein At3g06430, chloroplastic [Prunus persica]	-	-	-	-	-	GO:0005515//protein binding	-	--
chr1	8786325	8786739	MergePeak_430	623	596	42.4201882848178	40.3762081648795	8786532	Promoter (<=1kb)	1	8784744	8785925	1182	2	evm.TU.contig279.957	evm.model.contig279.957	-607	METK5	XP_007223014.1 S-adenosylmethionine synthase 5 [Prunus persica]	Metabolism	Amino acid metabolism	ko00270//Cysteine and methionine metabolism	K00789	-	GO:0004478//methionine adenosyltransferase activity;GO:0005524//ATP binding	GO:0006556//S-adenosylmethionine biosynthetic process	--
chr1	8870145	8870417	MergePeak_431	415	375	42.9554320483584	38.6185522264386	8870281	Promoter (<=1kb)	1	8868945	8869951	1007	2	evm.TU.contig279.969	evm.model.contig279.969	-330	--	XP_020423182.1 uncharacterized protein LOC109950048 [Prunus persica]	-	-	-	-	-	-	-	--
chr1	8898940	8899583	MergePeak_432	548	631	24.0451412712812	27.5467812098675	8899261	Intron (evm.model.contig279.974/evm.TU.contig279.974, intron 2 of 28)	1	8888616	8900157	11542	2	evm.TU.contig279.974	evm.model.contig279.974	896	KIN12C	XP_020422207.1 kinesin-like protein KIN-12C isoform X1 [Prunus persica]	-	-	-	-	-	GO:0003777//microtubule motor activity;GO:0005524//ATP binding;GO:0008017//microtubule binding	GO:0007018//microtubule-based movement	--
chr1	8903110	8903357	MergePeak_433	329	357	37.4866696491198	40.4709969735584	8903233	Downstream (1-2kb)	1	8904402	8905397	996	2	evm.TU.contig279.975	evm.model.contig279.975	2164	-	-	-	-	-	-	-	-	-	-
chr1	8904734	8905417	MergePeak_434	1319	1163	54.4905680969395	47.8025407927565	8905075	Exon (evm.model.contig279.975/evm.TU.contig279.975, exon 1 of 1)	1	8904402	8905397	996	2	evm.TU.contig279.975	evm.model.contig279.975	322	-	-	-	-	-	-	-	-	-	-
chr1	8913367	8913809	MergePeak_435	624	546	39.8027890902769	34.6510408293062	8913588	Exon (evm.model.contig279.977/evm.TU.contig279.977, exon 3 of 4)	1	8913238	8914176	939	2	evm.TU.contig279.977	evm.model.contig279.977	588	PER1	XP_007223959.1 1-Cys peroxiredoxin [Prunus persica]	Metabolism;Metabolism	Biosynthesis of other secondary metabolites;Metabolism of other amino acids	ko00940//Phenylpropanoid biosynthesis;ko00480//Glutathione metabolism	K11188;K11188	-	GO:0016209//antioxidant activity;GO:0016491//oxidoreductase activity;GO:0051920//peroxiredoxin activity	GO:0055114//oxidation-reduction process	--
chr1	8914131	8914435	MergePeak_436	409	479	37.8927487752207	44.1532871606094	8914283	Promoter (<=1kb)	1	8913238	8914176	939	2	evm.TU.contig279.977	evm.model.contig279.977	-107	PER1	XP_007223959.1 1-Cys peroxiredoxin [Prunus persica]	Metabolism;Metabolism	Biosynthesis of other secondary metabolites;Metabolism of other amino acids	ko00940//Phenylpropanoid biosynthesis;ko00480//Glutathione metabolism	K11188;K11188	-	GO:0016209//antioxidant activity;GO:0016491//oxidoreductase activity;GO:0051920//peroxiredoxin activity	GO:0055114//oxidation-reduction process	--
chr1	8924399	8924663	MergePeak_437	460	467	49.0506311128243	49.5448336291913	8924531	Promoter (<=1kb)	1	8922848	8924133	1286	2	evm.TU.contig279.979	evm.model.contig279.979	-398	ARF	XP_034215638.1 ADP-ribosylation factor-like isoform X1 [Prunus dulcis]	Human Diseases;Cellular Processes;Human Diseases;Human Diseases;Human Diseases;Human Diseases;Environmental Information Processing;Human Diseases	Drug resistance: antineoplastic;Transport and catabolism;Infectious disease: bacterial;Infectious disease: bacterial;Infectious disease: bacterial;Infectious disease: bacterial;Signal transduction;Infectious disease: bacterial	ko01522//Endocrine resistance;ko04144//Endocytosis;ko05132//Salmonella infection;ko05131//Shigellosis;ko05130//Pathogenic Escherichia coli infection;ko05134//Legionellosis;ko04072//Phospholipase D signaling pathway;ko05110//Vibrio cholerae infection	K07937;K07937;K07937;K07937;K07937;K07937;K07937;K07937	-	GO:0005525//GTP binding	-	--
chr1	8943677	8944055	MergePeak_438	369	423	27.5118501971293	31.3782360074365	8943866	Intron (evm.model.contig279.982/evm.TU.contig279.982, intron 4 of 6)	1	8942125	8946572	4448	1	evm.TU.contig279.982	evm.model.contig279.982	1741	RH40	XP_007227068.1 DEAD-box ATP-dependent RNA helicase 46 [Prunus persica]	Human Diseases;Genetic Information Processing;Human Diseases;Human Diseases	Drug resistance: antineoplastic;Transcription;Cancer: overview;Cancer: overview	ko01522//Endocrine resistance;ko03040//Spliceosome;ko05205//Proteoglycans in cancer;ko05202//Transcriptional misregulation in cancer	K12823;K12823;K12823;K12823	-	GO:0003676//nucleic acid binding;GO:0004386//helicase activity;GO:0005524//ATP binding	-	--
chr1	8945591	8946140	MergePeak_439	1364	1301	70.0784234072785	66.5031129693134	8945865	Exon (evm.model.contig279.982/evm.TU.contig279.982, exon 7 of 7)	1	8949425	8952902	3478	1	evm.TU.contig279.983	evm.model.contig279.983	-3560	ECT2	BBG94286.1 evolutionarily conserved C-terminal region 7 [Prunus dulcis]	Human Diseases	Drug resistance: antineoplastic	ko01522//Endocrine resistance	K20102	-	GO:0003723//RNA binding	-	--
chr1	8946586	8946867	MergePeak_440	449	495	44.9914380431652	49.3495797174448	8946726	Distal Intergenic	1	8949425	8952902	3478	1	evm.TU.contig279.983	evm.model.contig279.983	-2699	ECT2	BBG94286.1 evolutionarily conserved C-terminal region 7 [Prunus dulcis]	Human Diseases	Drug resistance: antineoplastic	ko01522//Endocrine resistance	K20102	-	GO:0003723//RNA binding	-	--
chr1	9045268	9045523	MergePeak_441	236	260	26.0498171687842	28.5535920524231	9045395	Distal Intergenic	1	9048256	9050350	2095	1	evm.TU.contig279.994	evm.model.contig279.994	-2861	At1g48040	XP_007222795.1 probable protein phosphatase 2C 13 [Prunus persica]	Human Diseases	Drug resistance: antineoplastic	ko01522//Endocrine resistance	K14803	-	GO:0004722//protein serine/threonine phosphatase activity;GO:0016791//phosphatase activity	GO:0006470//protein dephosphorylation	--
chr1	9047801	9048446	MergePeak_442	633	666	27.6887808454055	28.9847179719571	9048123	Promoter (<=1kb)	1	9048256	9050350	2095	1	evm.TU.contig279.994	evm.model.contig279.994	-133	At1g48040	XP_007222795.1 probable protein phosphatase 2C 13 [Prunus persica]	Human Diseases	Drug resistance: antineoplastic	ko01522//Endocrine resistance	K14803	-	GO:0004722//protein serine/threonine phosphatase activity;GO:0016791//phosphatase activity	GO:0006470//protein dephosphorylation	--
chr1	9117539	9117829	MergePeak_443	535	558	51.9509429704218	53.9099063904907	9117684	Distal Intergenic	1	9114661	9116441	1781	1	evm.TU.contig279.1003	evm.model.contig279.1003	3023	MYB108	XP_007227100.1 transcription factor MYB108 [Prunus persica]	Human Diseases	Drug resistance: antineoplastic	ko01522//Endocrine resistance	K09422	-	-	-	MYB
chr1	9144755	9145238	MergePeak_444	272	320	15.880207916872	18.5879709228743	9144996	Exon (evm.model.contig279.1006/evm.TU.contig279.1006, exon 9 of 11)	1	9143925	9148539	4615	2	evm.TU.contig279.1006	evm.model.contig279.1006	3543	SFR2	XP_007226964.1 beta-glucosidase-like SFR2, chloroplastic [Prunus persica]	Human Diseases;Metabolism	Drug resistance: antineoplastic;Lipid metabolism	ko01522//Endocrine resistance;ko00561//Glycerolipid metabolism	K21362;K21362	-	GO:0004553//hydrolase activity, hydrolyzing O-glycosyl compounds	GO:0005975//carbohydrate metabolic process	--
chr1	9219098	9219885	MergePeak_445	930	976	33.3495035250374	34.8217800461256	9219491	Exon (evm.model.contig279.1015/evm.TU.contig279.1015, exon 1 of 2)	1	9217714	9219502	1789	2	evm.TU.contig279.1015	evm.model.contig279.1015	11	--	-	-	-	-	-	-	-	-	--
chr1	9238695	9238970	MergePeak_446	299	291	30.6122145260289	29.6422574350238	9238832	Exon (evm.model.contig279.1019/evm.TU.contig279.1019, exon 1 of 3)	1	9237439	9239005	1567	2	evm.TU.contig279.1019	evm.model.contig279.1019	173	--	XP_007223726.1 uncharacterized protein LOC18789887 [Prunus persica]	-	-	-	-	-	-	-	--
chr1	9245450	9245819	MergePeak_447	460	469	35.1308574186444	35.6367824966957	9245634	Intron (evm.model.contig279.1020/evm.TU.contig279.1020, intron 1 of 11)	1	9242543	9245874	3332	2	evm.TU.contig279.1020	evm.model.contig279.1020	240	GAL1	XP_007223314.1 galactokinase [Prunus persica]	Human Diseases	Drug resistance: antineoplastic	ko01522//Endocrine resistance	K18674	GO:0005737//cytoplasm	GO:0004335//galactokinase activity;GO:0005524//ATP binding;GO:0016301//kinase activity;GO:0016773//phosphotransferase activity, alcohol group as acceptor	GO:0006012//galactose metabolic process;GO:0046835//carbohydrate phosphorylation	--
chr1	9259797	9260080	MergePeak_448	470	465	46.7640546930669	46.0322264073733	9259938	Promoter (<=1kb)	1	9256918	9259851	2934	2	evm.TU.contig279.1022	evm.model.contig279.1022	-87	QQT2	XP_007222728.1 GPN-loop GTPase 1 [Prunus persica]	Human Diseases	Drug resistance: antineoplastic	ko01522//Endocrine resistance	K24104	-	-	-	--
chr1	9276777	9277226	MergePeak_449	724	735	45.4630632140409	45.920033167384	9277001	Exon (evm.model.contig279.1024/evm.TU.contig279.1024, exon 13 of 19)	1	9279745	9281052	1308	2	evm.TU.contig279.1025	evm.model.contig279.1025	4051	PER40	XP_020419726.1 peroxidase 40 [Prunus persica]	Metabolism	Biosynthesis of other secondary metabolites	ko00940//Phenylpropanoid biosynthesis	K00430	-	GO:0004601//peroxidase activity;GO:0020037//heme binding	GO:0006979//response to oxidative stress;GO:0055114//oxidation-reduction process	--
chr1	9279132	9279422	MergePeak_450	325	335	31.5589840474525	32.3652663813878	9279277	Exon (evm.model.contig279.1024/evm.TU.contig279.1024, exon 19 of 19)	1	9279745	9281052	1308	2	evm.TU.contig279.1025	evm.model.contig279.1025	1775	PER40	XP_020419726.1 peroxidase 40 [Prunus persica]	Metabolism	Biosynthesis of other secondary metabolites	ko00940//Phenylpropanoid biosynthesis	K00430	-	GO:0004601//peroxidase activity;GO:0020037//heme binding	GO:0006979//response to oxidative stress;GO:0055114//oxidation-reduction process	--
chr1	9291640	9292024	MergePeak_451	273	234	20.0370858715826	17.0876561269566	9291832	Distal Intergenic	1	9284302	9288763	4462	2	evm.TU.contig279.1026	evm.model.contig279.1026	-3069	WRKY48	XP_007223039.1 probable WRKY transcription factor 48 [Prunus persica]	-	-	-	-	-	GO:0003700//transcription factor activity, sequence-specific DNA binding;GO:0043565//sequence-specific DNA binding	GO:0006355//regulation of transcription, DNA-templated	WRKY
chr1	9307310	9307572	MergePeak_452	568	568	61.0274507778336	60.7183491248718	9307441	Exon (evm.model.contig279.1028/evm.TU.contig279.1028, exon 1 of 1)	1	9306936	9307601	666	2	evm.TU.contig279.1028	evm.model.contig279.1028	160	BHLH148	XP_007226953.2 transcription factor bHLH147 [Prunus persica]	-	-	-	-	-	GO:0046983//protein dimerization activity	-	--
chr1	9325642	9326052	MergePeak_453	656	671	45.1018814802358	45.8995117761279	9325847	Promoter (<=1kb)	1	9325213	9325701	489	2	evm.TU.contig279.1033	evm.model.contig279.1033	-146	CP1	XP_034198449.1 calcium-binding protein CP1 [Prunus dulcis]	Human Diseases;Human Diseases;Human Diseases;Human Diseases;Organismal Systems;Environmental Information Processing;Human Diseases;Cellular Processes;Organismal Systems;Cellular Processes;Human Diseases;Human Diseases;Human Diseases;Organismal Systems;Human Diseases;Environmental Information Processing;Organismal Systems;Human Diseases;Environmental Information Processing;Environmental Informatio…	Drug resistance: antineoplastic;Neurodegenerative disease;Neurodegenerative disease;Neurodegenerative disease;Environmental adaptation;Signal transduction;Cancer: overview;Cell growth and death;Endocrine system;Cell growth and death;Cardiovascular disease;Infectious disease: bacterial;Infectious disease: viral;Endocrine system;Substance dependence;Signal transduction;Nervous system;Infectious dis…	ko01522//Endocrine resistance;ko05022//Pathways of neurodegeneration - multiple diseases;ko05010//Alzheimer disease;ko05012//Parkinson disease;ko04626//Plant-pathogen interaction;ko04016//MAPK signaling pathway - plant;ko05200//Pathways in cancer;ko04114//Oocyte meiosis;ko04910//Insulin signaling pathway;ko04218//Cellular senescence;ko05418//Fluid shear stress and atherosclerosis;ko05152//Tubercu…	K02183;K02183;K02183;K02183;K02183;K02183;K02183;K02183;K02183;K02183;K02183;K02183;K02183;K02183;K02183;K02183;K02183;K02183;K02183;K02183;K02183;K02183;K02183;K02183;K02183;K02183;K02183;K02183;K02183;K02183;K02183;K02183;K02183;K02183;K02183;K02183;K02183;K02183;K02183;K02183;K02183;K02183;K02183;K02183;K02183;K02183	-	GO:0005509//calcium ion binding	-	--
chr1	9342300	9342610	MergePeak_454	835	881	75.8680162134083	79.642133776098	9342455	Promoter (<=1kb)	1	9339639	9342258	2620	2	evm.TU.contig279.1035	evm.model.contig279.1035	-197	At3g17090	XP_007225698.2 probable protein phosphatase 2C 42 [Prunus persica]	Human Diseases	Drug resistance: antineoplastic	ko01522//Endocrine resistance	K01102	-	GO:0016791//phosphatase activity	-	--
chr1	9345515	9345867	MergePeak_455	821	769	65.7205355219954	61.2461794051886	9345691	Exon (evm.model.contig279.1036/evm.TU.contig279.1036, exon 1 of 1)	1	9345615	9346697	1083	2	evm.TU.contig279.1036	evm.model.contig279.1036	1006	UBC25	XP_020412054.1 putative ubiquitin-conjugating enzyme E2 38 [Prunus persica]	Human Diseases;Genetic Information Processing	Drug resistance: antineoplastic;Folding, sorting and degradation	ko01522//Endocrine resistance;ko04120//Ubiquitin mediated proteolysis	K10581;K10581	-	-	-	--
chr1	9346657	9347002	MergePeak_456	370	337	30.2174816575297	27.3830090434264	9346829	Promoter (<=1kb)	1	9345615	9346697	1083	2	evm.TU.contig279.1036	evm.model.contig279.1036	-132	UBC25	XP_020412054.1 putative ubiquitin-conjugating enzyme E2 38 [Prunus persica]	Human Diseases;Genetic Information Processing	Drug resistance: antineoplastic;Folding, sorting and degradation	ko01522//Endocrine resistance;ko04120//Ubiquitin mediated proteolysis	K10581;K10581	-	-	-	--
chr1	9348980	9349240	MergePeak_457	516	530	55.8652615223021	57.0903532224103	9349110	Exon (evm.model.contig279.1037/evm.TU.contig279.1037, exon 2 of 3)	1	9348530	9349734	1205	2	evm.TU.contig279.1037	evm.model.contig279.1037	624	ECHIA	XP_007223205.1 probable enoyl-CoA hydratase 1, peroxisomal isoform X1 [Prunus persica]	Metabolism;Metabolism;Metabolism;Metabolism;Metabolism;Metabolism;Metabolism;Metabolism;Metabolism;Metabolism;Metabolism;Metabolism;Metabolism	Amino acid metabolism;Amino acid metabolism;Lipid metabolism;Metabolism of other amino acids;Amino acid metabolism;Carbohydrate metabolism;Amino acid metabolism;Carbohydrate metabolism;Xenobiotics biodegradation and metabolism;Metabolism of terpenoids and polyketides;Xenobiotics biodegradation and metabolism;Xenobiotics biodegradation and metabolism;Metabolism of terpenoids and polyketides	ko00380//Tryptophan metabolism;ko00280//Valine, leucine and isoleucine degradation;ko00071//Fatty acid degradation;ko00410//beta-Alanine metabolism;ko00360//Phenylalanine metabolism;ko00640//Propanoate metabolism;ko00310//Lysine degradation;ko00650//Butanoate metabolism;ko00627//Aminobenzoate degradation;ko00903//Limonene and pinene degradation;ko00930//Caprolactam degradation;ko00362//Benzoate d…	K01692;K01692;K01692;K01692;K01692;K01692;K01692;K01692;K01692;K01692;K01692;K01692;K01692	-	GO:0003824//catalytic activity	-	--
chr1	9359395	9360051	MergePeak_458	1098	1148	47.2247440106495	49.1251496376449	9359723	Intron (evm.model.contig279.1039/evm.TU.contig279.1039, intron 8 of 13)	1	9354455	9365059	10605	2	evm.TU.contig279.1039	evm.model.contig279.1039	5336	At4g16230	BBG93063.1 GDSL-like Lipase/Acylhydrolase superfamily protein, partial [Prunus dulcis]	-	-	-	-	-	GO:0016788//hydrolase activity, acting on ester bonds	-	--
chr1	9385556	9386356	MergePeak_459	631	679	22.2602216835773	23.8322269515048	9385956	Exon (evm.model.contig279.1043/evm.TU.contig279.1043, exon 1 of 1)	1	9384722	9386413	1692	2	evm.TU.contig279.1043	evm.model.contig279.1043	457	--	VVA29640.1 PREDICTED: glycine-rich cell wall structural-like [Prunus dulcis]	-	-	-	-	-	-	-	--
chr1	9393291	9393962	MergePeak_460	499	573	20.9828228688028	23.9724662945618	9393626	Exon (evm.model.contig279.1044/evm.TU.contig279.1044, exon 1 of 1)	1	9393093	9394043	951	2	evm.TU.contig279.1044	evm.model.contig279.1044	417	--	VVA29640.1 PREDICTED: glycine-rich cell wall structural-like [Prunus dulcis]	-	-	-	-	-	-	-	--
chr1	9428017	9428455	MergePeak_461	742	685	47.7608477553463	43.8685640644201	9428236	Promoter (<=1kb)	1	9423273	9427351	4079	2	evm.TU.contig279.1048	evm.model.contig279.1048	-885	ACLB-2	XP_007222039.1 ATP-citrate synthase beta chain protein 2 [Prunus persica]	Human Diseases;Metabolism;Metabolism	Drug resistance: antineoplastic;Carbohydrate metabolism;Energy metabolism	ko01522//Endocrine resistance;ko00020//Citrate cycle (TCA cycle);ko00720//Carbon fixation pathways in prokaryotes	K01648;K01648;K01648	-	GO:0003824//catalytic activity;GO:0046912//transferase activity, transferring acyl groups, acyl groups converted into alkyl on transfer	-	--
chr1	9469152	9469445	MergePeak_462	565	464	54.3042424088111	44.3708775295005	9469298	Exon (evm.model.contig279.1052/evm.TU.contig279.1052, exon 1 of 9)	1	9462124	9469419	7296	2	evm.TU.contig279.1052	evm.model.contig279.1052	121	HCF107	XP_007222332.2 protein high chlorophyll fluorescent 107 [Prunus persica]	-	-	-	-	-	GO:0005515//protein binding	-	--
chr1	9476995	9477246	MergePeak_463	549	552	61.5608270138823	61.5837179504275	9477120	Promoter (<=1kb)	1	9471624	9476708	5085	2	evm.TU.contig279.1053	evm.model.contig279.1053	-412	FIPS5	XP_020411143.1 FIP1[III]-like protein [Prunus persica]	-	-	-	-	-	-	-	--
chr1	9481680	9482230	MergePeak_464	511	507	26.2060728010065	25.8692434710882	9481955	Exon (evm.model.contig279.1054/evm.TU.contig279.1054, exon 1 of 13)	1	9477722	9482000	4279	2	evm.TU.contig279.1054	evm.model.contig279.1054	45	--	XP_020411144.1 uncharacterized protein LOC18793138 isoform X1 [Prunus persica]	-	-	-	-	-	-	-	--
chr1	9487153	9487700	MergePeak_465	599	695	30.8872259984694	35.6559173074615	9487426	Promoter (<=1kb)	1	9484860	9487107	2248	2	evm.TU.contig279.1055	evm.model.contig279.1055	-319	CYP21-4	XP_007223896.1 peptidyl-prolyl cis-trans isomerase CYP21-4 [Prunus persica]	-	-	-	-	-	GO:0003755//peptidyl-prolyl cis-trans isomerase activity	GO:0000413//protein peptidyl-prolyl isomerization	--
chr1	9493341	9493602	MergePeak_466	772	634	83.2623474366212	68.0323283099893	9493471	Distal Intergenic	1	9495784	9497407	1624	1	evm.TU.contig279.1057	evm.model.contig279.1057	-2313	At2g23060	XP_007224292.1 probable N-acetyltransferase HLS1-like [Prunus persica]	-	-	-	-	-	GO:0008080//N-acetyltransferase activity	-	--
chr1	9507776	9508053	MergePeak_467	393	393	39.9466529343532	39.744324698536	9507914	Promoter (<=1kb)	1	9508220	9509421	1202	1	evm.TU.contig279.1060	evm.model.contig279.1060	-306	SPAC167.05	XP_007223599.1 universal stress protein PHOS32 [Prunus persica]	-	-	-	-	-	-	-	--
chr1	9510416	9510830	MergePeak_468	874	947	59.5108259404988	64.1548139801022	9510623	Exon (evm.model.contig279.1061/evm.TU.contig279.1061, exon 1 of 1)	1	9510344	9511213	870	1	evm.TU.contig279.1061	evm.model.contig279.1061	279	--	XP_007224289.1 pectinesterase inhibitor [Prunus persica]	-	-	-	-	-	GO:0004857//enzyme inhibitor activity	-	--
chr1	9516746	9517027	MergePeak_469	277	302	27.7564105522423	30.1082284336734	9516886	Promoter (<=1kb)	1	9515496	9515942	447	2	evm.TU.contig279.1063	evm.model.contig279.1063	-944	UBC32	XP_007225754.1 ubiquitin-conjugating enzyme E2 32 [Prunus persica]	Human Diseases;Human Diseases;Human Diseases;Genetic Information Processing;Genetic Information Processing	Drug resistance: antineoplastic;Neurodegenerative disease;Neurodegenerative disease;Folding, sorting and degradation;Folding, sorting and degradation	ko01522//Endocrine resistance;ko05022//Pathways of neurodegeneration - multiple diseases;ko05012//Parkinson disease;ko04141//Protein processing in endoplasmic reticulum;ko04120//Ubiquitin mediated proteolysis	K10578;K10578;K10578;K10578;K10578	-	-	-	--
chr1	9526342	9526660	MergePeak_470	215	212	19.0449755189666	18.6841156000615	9526501	Distal Intergenic	1	9529203	9530560	1358	1	evm.TU.contig279.1066	evm.model.contig279.1066	-2702	TENA_E	XP_020416097.1 probable bifunctional TENA-E protein [Prunus persica]	Metabolism	Metabolism of cofactors and vitamins	ko00730//Thiamine metabolism	K20896	-	-	-	--
chr1	9529114	9529451	MergePeak_471	647	629	54.0904036367976	52.3192262932336	9529282	Exon (evm.model.contig279.1066/evm.TU.contig279.1066, exon 1 of 3)	1	9529203	9530560	1358	1	evm.TU.contig279.1066	evm.model.contig279.1066	79	TENA_E	XP_020416097.1 probable bifunctional TENA-E protein [Prunus persica]	Metabolism	Metabolism of cofactors and vitamins	ko00730//Thiamine metabolism	K20896	-	-	-	--
chr1	9539394	9540438	MergePeak_472	2269	2143	61.3551252936853	57.6545050743309	9539916	Distal Intergenic	1	9545031	9545303	273	1	evm.TU.contig279.1069	evm.model.contig279.1069	-5115	--	ONI28057.1 hypothetical protein PRUPE_1G119700 [Prunus persica]	-	-	-	-	-	-	-	--
chr1	9551761	9552034	MergePeak_473	526	530	54.2460129388811	54.3816868286463	9551897	Distal Intergenic	1	9556798	9557160	363	1	evm.TU.contig279.1070	evm.model.contig279.1070	-4901	--	ONI28058.1 hypothetical protein PRUPE_1G119800 [Prunus persica]	-	-	-	-	-	-	-	--
chr1	9555792	9556092	MergePeak_474	439	467	41.2126619277077	43.6192056868296	9555942	Promoter (<=1kb)	1	9556798	9557160	363	1	evm.TU.contig279.1070	evm.model.contig279.1070	-856	--	ONI28058.1 hypothetical protein PRUPE_1G119800 [Prunus persica]	-	-	-	-	-	-	-	--
chr1	9569205	9569662	MergePeak_475	1389	1353	85.6977480214729	83.0538341620228	9569433	Distal Intergenic	1	9560747	9561025	279	2	evm.TU.contig279.1071	evm.model.contig279.1071	-8408	--	VVA40816.1 Hypothetical predicted protein [Prunus dulcis]	-	-	-	-	-	-	-	--
chr1	9570878	9571181	MergePeak_476	983	973	91.3718832360924	89.9842755206725	9571029	Distal Intergenic	1	9560747	9561025	279	2	evm.TU.contig279.1071	evm.model.contig279.1071	-10004	--	VVA40816.1 Hypothetical predicted protein [Prunus dulcis]	-	-	-	-	-	-	-	--
chr1	9572827	9573118	MergePeak_477	437	402	42.2893711734709	38.7053117136323	9572972	Distal Intergenic	1	9581898	9582428	531	1	evm.TU.contig279.1072	evm.model.contig279.1072	-8926	--	ONI28059.1 hypothetical protein PRUPE_1G119900 [Prunus persica]	-	-	-	-	-	-	-	--
chr1	9590900	9591394	MergePeak_478	1260	1172	71.9280005646553	66.5655892049153	9591147	Distal Intergenic	1	9584930	9585295	366	1	evm.TU.contig279.1073	evm.model.contig279.1073	6217	--	ONI28060.1 hypothetical protein PRUPE_1G120000 [Prunus persica]	-	-	-	-	-	-	-	--
chr1	9610107	9610653	MergePeak_479	531	547	27.4308860863249	28.1143060208473	9610380	Promoter (<=1kb)	1	9610859	9611209	351	1	evm.TU.contig279.1074	evm.model.contig279.1074	-479	--	ONI28061.1 hypothetical protein PRUPE_1G120100 [Prunus persica]	-	-	-	-	-	-	-	--
chr1	9642953	9643457	MergePeak_480	824	879	46.1071709418696	48.9355940442075	9643205	Distal Intergenic	1	9652223	9653203	981	1	evm.TU.contig279.1075	evm.model.contig279.1075	-9018	DSC1	BBN69059.1 Disease resistance protein TIR-NBS-LRR class family, partial [Prunus dulcis]	-	-	-	-	-	GO:0005515//protein binding	GO:0007165//signal transduction	--
chr1	9660796	9661221	MergePeak_481	456	463	30.2473885674305	30.5561588912026	9661008	Distal Intergenic	1	9658011	9658603	593	1	evm.TU.contig279.1077	evm.model.contig279.1077	2997	--	ONI28064.1 hypothetical protein PRUPE_1G120400 [Prunus persica]	-	-	-	-	-	-	-	--
chr1	9677769	9678067	MergePeak_482	679	662	64.1698801024141	62.2463899190666	9677918	Promoter (1-2kb)	1	9679111	9679374	264	1	evm.TU.contig279.1082	evm.model.contig279.1082	-1193	--	ONI28069.1 hypothetical protein PRUPE_1G120900 [Prunus persica]	-	-	-	-	-	-	-	--
chr1	9697797	9698199	MergePeak_483	502	550	35.1990800352736	38.3694002765906	9697998	Exon (evm.model.contig279.1085/evm.TU.contig279.1085, exon 1 of 1)	1	9697679	9698263	585	1	evm.TU.contig279.1085	evm.model.contig279.1085	319	--	XP_007223502.1 putative mediator of RNA polymerase II transcription subunit 26 [Prunus persica]	-	-	-	-	-	-	-	--
chr1	9714450	9714738	MergePeak_484	425	424	41.5550423430257	41.2472863420044	9714594	Distal Intergenic	1	9713025	9713336	312	1	evm.TU.contig279.1086	evm.model.contig279.1086	1569	--	ONI28072.1 hypothetical protein PRUPE_1G121200 [Prunus persica]	-	-	-	-	-	-	-	--
chr1	9716045	9716760	MergePeak_485	1081	1135	42.6624029685912	44.5666722537175	9716402	Distal Intergenic	1	9713025	9713336	312	1	evm.TU.contig279.1086	evm.model.contig279.1086	3377	--	ONI28072.1 hypothetical protein PRUPE_1G121200 [Prunus persica]	-	-	-	-	-	-	-	--
chr1	9771956	9772272	MergePeak_486	197	186	17.5606103226237	16.4960912298978	9772114	Exon (evm.model.contig279.1090/evm.TU.contig279.1090, exon 1 of 1)	1	9772029	9772514	486	1	evm.TU.contig279.1090	evm.model.contig279.1090	85	-	-	-	-	-	-	-	-	-	-
chr1	9776055	9776350	MergePeak_487	435	457	41.5269646117128	43.4062089578622	9776202	Exon (evm.model.contig279.1092/evm.TU.contig279.1092, exon 1 of 1)	1	9776007	9776462	456	1	evm.TU.contig279.1092	evm.model.contig279.1092	195	--	XP_020411642.1 uncharacterized protein LOC109946888 [Prunus persica]	-	-	-	-	-	-	-	--
chr1	9784326	9784673	MergePeak_488	164	176	13.3167193163627	14.2187294818078	9784499	Promoter (1-2kb)	1	9785557	9797822	12266	1	evm.TU.contig279.1094	evm.model.contig279.1094	-1058	PHIP	XP_007221895.1 bromodomain and WD repeat-containing protein 1 isoform X2 [Prunus persica]	Human Diseases	Drug resistance: antineoplastic	ko01522//Endocrine resistance	K11797	-	GO:0005515//protein binding	-	--
chr1	9809887	9810239	MergePeak_489	385	373	30.8190087405216	29.7071845489407	9810063	Downstream (<1kb)	1	9805634	9807807	2174	2	evm.TU.contig279.1097	evm.model.contig279.1097	-2256	OEP162	XP_007227528.2 outer envelope pore protein 16-2, chloroplastic [Prunus persica]	-	-	-	-	-	-	-	--
chr1	9830863	9831182	MergePeak_490	448	448	39.5604003105604	39.3600284291863	9831022	Promoter (1-2kb)	1	9832522	9834941	2420	1	evm.TU.contig279.1100	evm.model.contig279.1100	-1500	SAR1A	XP_008223312.1 PREDICTED: GTP-binding protein SAR1A [Prunus mume]	-	-	-	-	-	GO:0005525//GTP binding	GO:0006886//intracellular protein transport	--
chr1	9835904	9836657	MergePeak_491	777	771	29.1193928015398	28.7481829470468	9836280	Promoter (<=1kb)	1	9836304	9837513	1210	1	evm.TU.contig279.1101	evm.model.contig279.1101	-24	SAR1A	XP_007225893.1 GTP-binding protein SAR1A [Prunus persica]	Human Diseases;Genetic Information Processing;Human Diseases	Drug resistance: antineoplastic;Folding, sorting and degradation;Infectious disease: bacterial	ko01522//Endocrine resistance;ko04141//Protein processing in endoplasmic reticulum;ko05134//Legionellosis	K07953;K07953;K07953	-	GO:0005525//GTP binding	GO:0006886//intracellular protein transport	--
chr1	9895200	9895519	MergePeak_492	374	379	33.0258699021197	33.297881193441	9895359	Exon (evm.model.contig279.1108/evm.TU.contig279.1108, exon 4 of 4)	1	9895108	9898408	3301	2	evm.TU.contig279.1108	evm.model.contig279.1108	3049	--	XP_007226468.1 uncharacterized protein LOC18788604 [Prunus persica]	-	-	-	-	-	-	-	--
chr1	9899798	9900170	MergePeak_493	531	532	40.2270635099724	40.0986884801361	9899984	Promoter (1-2kb)	1	9895108	9898408	3301	2	evm.TU.contig279.1108	evm.model.contig279.1108	-1576	--	XP_007226468.1 uncharacterized protein LOC18788604 [Prunus persica]	-	-	-	-	-	-	-	--
chr1	9915628	9916219	MergePeak_494	1049	1062	50.0710182502147	50.4347854630741	9915923	Distal Intergenic	1	9919206	9922036	2831	1	evm.TU.contig279.1111	evm.model.contig279.1111	-3283	FRS11	XP_020410486.1 protein FAR1-RELATED SEQUENCE 11 isoform X2 [Prunus persica]	-	-	-	-	-	GO:0008270//zinc ion binding	GO:0006355//regulation of transcription, DNA-templated	FAR1
chr1	9929433	9929765	MergePeak_495	704	791	59.7394290404001	66.7820302176884	9929599	Distal Intergenic	1	9926430	9929386	2957	1	evm.TU.contig279.1113	evm.model.contig279.1113	3169	IMPA1	XP_007222489.1 importin subunit alpha-2 [Prunus persica]	-	-	-	-	GO:0005737//cytoplasm	GO:0005515//protein binding;GO:0061608//nuclear import signal receptor activity	GO:0006606//protein import into nucleus	--
chr1	9942641	9943584	MergePeak_496	1123	1154	33.6155641258772	34.3685478263324	9943112	Distal Intergenic	1	9946493	9946999	507	2	evm.TU.contig279.1115	evm.model.contig279.1115	3887	--	CAB4262613.1 unnamed protein product [Prunus armeniaca]	-	-	-	-	-	-	-	--
chr1	9948087	9948436	MergePeak_497	168	167	13.5635658207636	13.4145403013757	9948261	Promoter (1-2kb)	1	9946493	9946999	507	2	evm.TU.contig279.1115	evm.model.contig279.1115	-1262	--	CAB4262613.1 unnamed protein product [Prunus armeniaca]	-	-	-	-	-	-	-	--
chr1	9966778	9967038	MergePeak_498	339	371	36.7021776280241	39.9632472556872	9966908	Distal Intergenic	1	9969200	9970354	1155	1	evm.TU.contig279.1118	evm.model.contig279.1118	-2292	DPD1	XP_007224895.1 exonuclease DPD1, chloroplastic/mitochondrial [Prunus persica]	-	-	-	-	-	GO:0003676//nucleic acid binding	-	--
chr1	9968714	9969000	MergePeak_499	422	394	41.5492506994935	38.5959462446475	9968857	Promoter (<=1kb)	1	9969200	9970354	1155	1	evm.TU.contig279.1118	evm.model.contig279.1118	-343	DPD1	XP_007224895.1 exonuclease DPD1, chloroplastic/mitochondrial [Prunus persica]	-	-	-	-	-	GO:0003676//nucleic acid binding	-	--
chr1	9971857	9972332	MergePeak_500	623	669	36.9839876852929	39.5135939662749	9972094	Promoter (<=1kb)	1	9972408	9978677	6270	1	evm.TU.contig279.1119	evm.model.contig279.1119	-314	DI19-4	PQQ16592.1 protein DEHYDRATION-INDUCED 19 homolog 4-like [Prunus yedoensis var. nudiflora] [Prunus yedoensis]	-	-	-	-	-	-	-	--
chr1	9990762	9991041	MergePeak_501	354	345	35.7254635457612	34.6408413471154	9990901	Promoter (<=1kb)	1	9989436	9990046	611	2	evm.TU.contig279.1121	evm.model.contig279.1121	-855	FRAA3	XP_007225979.1 major allergen Pru av 1 [Prunus persica]	-	-	-	-	-	GO:0004864//protein phosphatase inhibitor activity;GO:0010427//abscisic acid binding;GO:0038023//signaling receptor activity	GO:0006952//defense response;GO:0009738//abscisic acid-activated signaling pathway	--
chr1	10015695	10015969	MergePeak_502	337	324	34.6281945575555	33.1237641845619	10015832	Promoter (<=1kb)	1	10014162	10014840	679	2	evm.TU.contig279.1127	evm.model.contig279.1127	-992	Fra	XP_034222473.1 major strawberry allergen Fra a 1.07-like [Prunus dulcis]	-	-	-	-	-	GO:0004864//protein phosphatase inhibitor activity;GO:0010427//abscisic acid binding;GO:0038023//signaling receptor activity	GO:0006952//defense response;GO:0009738//abscisic acid-activated signaling pathway	--
chr1	10026528	10026793	MergePeak_503	167	165	17.7405661972707	17.4393251633075	10026660	Intron (evm.model.contig279.1131/evm.TU.contig279.1131, intron 1 of 1)	1	10026285	10026869	585	2	evm.TU.contig279.1131	evm.model.contig279.1131	209	Fra	XP_007223628.1 major allergen Pru ar 1 [Prunus persica]	-	-	-	-	-	GO:0004864//protein phosphatase inhibitor activity;GO:0010427//abscisic acid binding;GO:0038023//signaling receptor activity	GO:0006952//defense response;GO:0009738//abscisic acid-activated signaling pathway	--
chr1	10046905	10047474	MergePeak_504	361	421	17.8963715690631	20.7651	10047189	Distal Intergenic	1	10042420	10044383	1964	1	evm.TU.contig279.1138	evm.model.contig279.1138	4769	Fra	XP_007223629.1 major allergen Pru ar 1 [Prunus persica]	-	-	-	-	-	GO:0004864//protein phosphatase inhibitor activity;GO:0010427//abscisic acid binding;GO:0038023//signaling receptor activity	GO:0006952//defense response;GO:0009738//abscisic acid-activated signaling pathway	--
chr1	10079400	10079934	MergePeak_505	614	577	32.4300210823553	30.3214104187456	10079667	Exon (evm.model.contig279.1146/evm.TU.contig279.1146, exon 3 of 3)	1	10079012	10080043	1032	1	evm.TU.contig279.1146	evm.model.contig279.1146	655	HIPP23	ONI28177.1 hypothetical protein PRUPE_1G129100 [Prunus persica]	-	-	-	-	-	GO:0046872//metal ion binding	GO:0030001//metal ion transport	--
chr1	10101574	10101917	MergePeak_506	125	159	10.2679610440616	12.9946937712637	10101745	Intron (evm.model.contig279.1150/evm.TU.contig279.1150, intron 5 of 23)	1	10095976	10103100	7125	2	evm.TU.contig279.1150	evm.model.contig279.1150	1355	TPR2	XP_007227035.1 topless-related protein 2 [Prunus persica]	-	-	-	-	-	GO:0005515//protein binding	GO:0006355//regulation of transcription, DNA-templated	--
chr1	10102855	10103288	MergePeak_507	514	458	33.4661714279593	29.6690141878988	10103071	Exon (evm.model.contig279.1150/evm.TU.contig279.1150, exon 1 of 24)	1	10095976	10103100	7125	2	evm.TU.contig279.1150	evm.model.contig279.1150	29	TPR2	XP_007227035.1 topless-related protein 2 [Prunus persica]	-	-	-	-	-	GO:0005515//protein binding	GO:0006355//regulation of transcription, DNA-templated	--
chr1	10108020	10108517	MergePeak_508	347	279	19.6894132354625	15.7507859032458	10108268	Distal Intergenic	1	10111009	10114959	3951	1	evm.TU.contig279.1151	evm.model.contig279.1151	-2741	APUM24	XP_020411046.1 pumilio homolog 24 [Prunus persica]	Human Diseases	Drug resistance: antineoplastic	ko01522//Endocrine resistance	K14844	-	GO:0003723//RNA binding	-	--
chr1	10117411	10117681	MergePeak_509	481	437	50.1543293341581	45.3356152439494	10117546	Promoter (<=1kb)	1	10115680	10117305	1626	2	evm.TU.contig279.1152	evm.model.contig279.1152	-241	-	-	-	-	-	-	-	-	-	-
chr1	10128512	10129118	MergePeak_510	801	803	37.2886333828653	37.1924015399348	10128815	Exon (evm.model.contig279.1155/evm.TU.contig279.1155, exon 2 of 9)	1	10128523	10131256	2734	1	evm.TU.contig279.1155	evm.model.contig279.1155	292	--	XP_007222986.1 uncharacterized protein LOC18789790 [Prunus persica]	-	-	-	-	-	-	-	--
chr1	10144986	10145880	MergePeak_511	1178	1180	37.1924593502316	37.0669062621227	10145433	Exon (evm.model.contig279.1158/evm.TU.contig279.1158, exon 1 of 1)	1	10145173	10145781	609	1	evm.TU.contig279.1158	evm.model.contig279.1158	260	--	XP_020411414.1 uncharacterized protein LOC18788406 [Prunus persica]	-	-	-	-	-	-	-	--
chr1	10151926	10152606	MergePeak_512	1194	1120	49.5438619370769	46.2379188595433	10152266	Promoter (<=1kb)	1	10150346	10152007	1662	2	evm.TU.contig279.1159	evm.model.contig279.1159	-259	RAP2-3	ONI28198.1 hypothetical protein PRUPE_1G130300 [Prunus persica]	Human Diseases	Drug resistance: antineoplastic	ko01522//Endocrine resistance	K09286	-	GO:0003677//DNA binding;GO:0003700//transcription factor activity, sequence-specific DNA binding	GO:0006355//regulation of transcription, DNA-templated	ERF
chr1	10164899	10165339	MergePeak_513	1787	1602	114.503458624832	102.129519830833	10165119	Distal Intergenic	1	10158834	10160294	1461	2	evm.TU.contig279.1161	evm.model.contig279.1161	-4825	MORF3	XP_007223708.1 multiple organellar RNA editing factor 3, mitochondrial [Prunus persica]	-	-	-	-	-	-	GO:0016554//cytidine to uridine editing	--
chr1	10165836	10166189	MergePeak_514	1770	1762	141.287143966287	139.936178555743	10166012	Distal Intergenic	1	10169465	10171261	1797	2	evm.TU.contig279.1162	evm.model.contig279.1162	5249	PGA3	XP_007224662.2 exopolygalacturonase [Prunus persica]	-	-	-	-	-	GO:0004650//polygalacturonase activity	GO:0005975//carbohydrate metabolic process	--
chr1	10166975	10167262	MergePeak_515	1247	1189	122.350742031917	116.069131454123	10167118	Downstream (2-3kb)	1	10169465	10171261	1797	2	evm.TU.contig279.1162	evm.model.contig279.1162	4143	PGA3	XP_007224662.2 exopolygalacturonase [Prunus persica]	-	-	-	-	-	GO:0004650//polygalacturonase activity	GO:0005975//carbohydrate metabolic process	--
chr1	10187170	10187516	MergePeak_516	489	526	39.8209875501524	42.6170748327542	10187343	Downstream (1-2kb)	1	10188814	10189212	399	2	evm.TU.contig279.1163	evm.model.contig279.1163	1869	--	XP_020411665.1 uncharacterized protein LOC109946892 [Prunus persica]	-	-	-	-	-	-	-	--
chr1	10236914	10237232	MergePeak_517	930	842	82.3805917797161	74.2076666757161	10237073	Promoter (1-2kb)	1	10238446	10238685	240	1	evm.TU.contig279.1169	evm.model.contig279.1169	-1373	--	KAE9612011.1 hypothetical protein Lalb_Chr06g0168471 [Lupinus albus]	-	-	-	-	-	-	-	--
chr1	10274225	10274544	MergePeak_518	310	264	27.3743841434682	23.194302467199	10274384	Promoter (<=1kb)	1	10272786	10274218	1433	2	evm.TU.contig279.1177	evm.model.contig279.1177	-166	--	KAH0997780.1 hypothetical protein GBA52_021644 [Prunus armeniaca]	-	-	-	-	-	-	-	--
chr1	10393935	10394272	MergePeak_519	730	801	61.0293580446093	66.6259145641973	10394103	Distal Intergenic	1	10424708	10426493	1786	1	evm.TU.contig279.1188	evm.model.contig279.1188	-30605	PME28	XP_007224682.1 putative pectinesterase/pectinesterase inhibitor 28 [Prunus persica]	Metabolism;Environmental Information Processing	Carbohydrate metabolism;Signal transduction	ko00040//Pentose and glucuronate interconversions;ko02020//Two-component system	K01051;K01051	-	GO:0004857//enzyme inhibitor activity;GO:0030599//pectinesterase activity	GO:0042545//cell wall modification	--
chr1	10456817	10457234	MergePeak_520	299	282	20.2128497827368	18.967067698275	10457025	Distal Intergenic	1	10453785	10454699	915	2	evm.TU.contig279.1191	evm.model.contig279.1191	-2326	ATL2	XP_007223178.1 RING-H2 finger protein ATL2 [Prunus persica]	-	-	-	-	-	-	-	--
chr1	10464676	10465008	MergePeak_521	333	324	28.2574287932575	27.3544599121758	10464842	Distal Intergenic	1	10461931	10462593	663	1	evm.TU.contig279.1192	evm.model.contig279.1192	2911	--	XP_007226411.1 uncharacterized protein LOC18788378 [Prunus persica]	-	-	-	-	-	-	-	--
chr1	10465304	10465782	MergePeak_522	624	666	36.8113477390243	39.0900371813869	10465543	Distal Intergenic	1	10461931	10462593	663	1	evm.TU.contig279.1192	evm.model.contig279.1192	3612	--	XP_007226411.1 uncharacterized protein LOC18788378 [Prunus persica]	-	-	-	-	-	-	-	--
chr1	10577572	10577879	MergePeak_523	279	286	25.5968267315546	26.1061413050725	10577725	Distal Intergenic	1	10570965	10572621	1657	1	evm.TU.contig279.1204	evm.model.contig279.1204	6760	DTX55	XP_007227723.1 protein DETOXIFICATION 55 [Prunus persica]	-	-	-	-	GO:0016020//membrane	GO:0015297//antiporter activity;GO:0042910//xenobiotic transporter activity	GO:0055085//transmembrane transport	--
chr1	10595516	10596767	MergePeak_524	2300	2445	51.9106120003931	54.9037365982202	10596141	Promoter (<=1kb)	1	10592215	10595791	3577	2	evm.TU.contig279.1207	evm.model.contig279.1207	-350	FANCI	XP_007226287.1 Fanconi anemia group I protein [Prunus persica]	-	-	-	-	-	-	GO:0006281//DNA repair	--
chr1	10632221	10632493	MergePeak_525	450	519	46.5781793295453	53.4480762813911	10632357	Downstream (<1kb)	1	10632868	10633618	751	2	evm.TU.contig279.1213	evm.model.contig279.1213	1261	--	XP_007226781.1 phylloplanin [Prunus persica]	-	-	-	-	-	-	-	--
chr1	10641681	10642009	MergePeak_526	138	127	11.8526601017311	10.8526348469532	10641845	Distal Intergenic	1	10647687	10648297	611	1	evm.TU.contig279.1214	evm.model.contig279.1214	-5842	--	XP_007224514.1 phylloplanin [Prunus persica]	-	-	-	-	-	-	-	--
chr1	10662103	10662716	MergePeak_527	1293	1293	59.5062792014363	59.2048822230547	10662409	Promoter (<=1kb)	1	10659400	10662314	2915	2	evm.TU.contig279.1217	evm.model.contig279.1217	-95	-	-	-	-	-	-	-	-	-	-
chr1	10716056	10716586	MergePeak_528	920	928	48.9582570429319	49.1338530835147	10716321	Exon (evm.model.contig279.1224/evm.TU.contig279.1224, exon 1 of 9)	1	10710127	10716528	6402	2	evm.TU.contig279.1224	evm.model.contig279.1224	207	Ncapd3	XP_007225457.1 condensin-2 complex subunit D3 isoform X1 [Prunus persica]	-	-	-	-	-	-	GO:0007076//mitotic chromosome condensation	--
chr1	10759066	10759614	MergePeak_529	1048	1131	53.9413212665461	57.9185430046964	10759340	Exon (evm.model.contig279.1233/evm.TU.contig279.1233, exon 1 of 4)	1	10757176	10759499	2324	2	evm.TU.contig279.1233	evm.model.contig279.1233	159	--	XP_007222891.1 uncharacterized protein LOC18789638 isoform X1 [Prunus persica]	-	-	-	-	-	-	-	--
chr1	10783183	10783523	MergePeak_530	1043	966	86.429613581723	79.6434592848637	10783353	Promoter (1-2kb)	1	10784947	10787094	2148	1	evm.TU.contig279.1234	evm.model.contig279.1234	-1594	TOC159	XP_020425708.1 uncharacterized protein LOC109950603 [Prunus persica]	-	-	-	-	-	-	-	--
chr1	10809525	10809830	MergePeak_531	823	883	75.999555218467	81.1272294653862	10809677	Promoter (<=1kb)	1	10801053	10809310	8258	2	evm.TU.contig279.1236	evm.model.contig279.1236	-367	PRMT13	XP_007223076.1 probable histone-arginine methyltransferase 1.4 isoform X1 [Prunus persica]	Human Diseases	Drug resistance: antineoplastic	ko01522//Endocrine resistance	K05931	-	GO:0016274//protein-arginine N-methyltransferase activity	GO:0018216//peptidyl-arginine methylation	--
chr1	10812008	10812440	MergePeak_532	694	712	45.2901976501632	46.2295286070284	10812224	Exon (evm.model.contig279.1237/evm.TU.contig279.1237, exon 1 of 1)	1	10810962	10812344	1383	2	evm.TU.contig279.1237	evm.model.contig279.1237	120	XXT2	XP_034221748.1 xyloglucan 6-xylosyltransferase 2-like [Prunus dulcis]	Human Diseases	Drug resistance: antineoplastic	ko01522//Endocrine resistance	K08238	GO:0016021//integral component of membrane	GO:0016757//transferase activity, transferring glycosyl groups	-	--
chr1	10814525	10815078	MergePeak_533	857	947	43.7123041079813	48.0582090284159	10814801	Exon (evm.model.contig279.1238/evm.TU.contig279.1238, exon 1 of 1)	1	10814438	10814995	558	2	evm.TU.contig279.1238	evm.model.contig279.1238	194	TSPO	ONI28302.1 hypothetical protein PRUPE_1G136800 [Prunus persica]	-	-	-	-	GO:0016021//integral component of membrane	-	-	--
chr1	10818825	10819400	MergePeak_534	470	531	23.0572769667205	25.9178758629686	10819112	Downstream (1-2kb)	1	10817444	10818284	841	1	evm.TU.contig279.1239	evm.model.contig279.1239	1668	HSBP	CAB4262717.1 unnamed protein product [Prunus armeniaca]	-	-	-	-	-	GO:0003714//transcription corepressor activity	-	--
chr1	10841749	10842183	MergePeak_535	829	816	53.8515137232424	52.7385602597964	10841966	Promoter (<=1kb)	1	10840020	10841236	1217	2	evm.TU.contig279.1245	evm.model.contig279.1245	-730	HIPP36	XP_007226879.1 heavy metal-associated isoprenylated plant protein 36 [Prunus persica]	-	-	-	-	-	GO:0046872//metal ion binding	GO:0030001//metal ion transport	--
chr1	10842500	10842821	MergePeak_536	584	510	51.2494981840446	44.5288697845718	10842660	Promoter (1-2kb)	1	10840020	10841236	1217	2	evm.TU.contig279.1245	evm.model.contig279.1245	-1424	HIPP36	XP_007226879.1 heavy metal-associated isoprenylated plant protein 36 [Prunus persica]	-	-	-	-	-	GO:0046872//metal ion binding	GO:0030001//metal ion transport	--
chr1	10869395	10869665	MergePeak_537	617	683	64.3351792082651	70.8563505986669	10869530	Exon (evm.model.contig279.1249/evm.TU.contig279.1249, exon 1 of 1)	1	10869513	10870391	879	2	evm.TU.contig279.1249	evm.model.contig279.1249	861	SRC2	XP_007224302.1 protein SRC2 [Prunus persica]	-	-	-	-	-	-	-	--
chr1	10875929	10876594	MergePeak_538	625	613	26.5178573510299	25.8769813675366	10876261	Intron (evm.model.contig279.1250/evm.TU.contig279.1250, intron 1 of 7)	1	10876217	10879483	3267	1	evm.TU.contig279.1250	evm.model.contig279.1250	44	At5g48970	XP_007222579.1 mitochondrial thiamine pyrophosphate carrier [Prunus persica]	-	-	-	-	-	-	GO:0055085//transmembrane transport	--
chr1	10887926	10888267	MergePeak_539	450	467	37.1808273595493	38.3900026658939	10888096	Promoter (<=1kb)	1	10883613	10887572	3960	2	evm.TU.contig279.1253	evm.model.contig279.1253	-524	--	XP_020411155.1 uncharacterized protein LOC18793088 isoform X1 [Prunus persica]	-	-	-	-	-	-	-	--
chr1	10901984	10902347	MergePeak_540	296	271	22.9785684692423	20.9312553067297	10902165	Distal Intergenic	1	10899244	10899735	492	1	evm.TU.contig279.1256	evm.model.contig279.1256	2921	NFYB5	XP_007224115.1 nuclear transcription factor Y subunit B-1 [Prunus persica]	Human Diseases;Human Diseases;Human Diseases;Organismal Systems	Drug resistance: antineoplastic;Infectious disease: viral;Infectious disease: bacterial;Immune system	ko01522//Endocrine resistance;ko05166//Human T-cell leukemia virus 1 infection;ko05152//Tuberculosis;ko04612//Antigen processing and presentation	K08065;K08065;K08065;K08065	GO:0016602//CCAAT-binding factor complex	GO:0001228//transcriptional activator activity, RNA polymerase II transcription regulatory region sequence-specific binding;GO:0046982//protein heterodimerization activity	GO:0006355//regulation of transcription, DNA-templated	NF-YB
chr1	10947790	10948131	MergePeak_541	689	720	56.9279778905099	59.188012675468	10947960	Promoter (1-2kb)	1	10938503	10946629	8127	2	evm.TU.contig279.1261	evm.model.contig279.1261	-1331	--	XP_020418505.1 uncharacterized protein LOC18791367 [Prunus persica]	-	-	-	-	-	GO:0008270//zinc ion binding	-	--
chr1	10948583	10948863	MergePeak_542	200	249	20.1120489631726	24.9126768654483	10948723	Distal Intergenic	1	10938503	10946629	8127	2	evm.TU.contig279.1261	evm.model.contig279.1261	-2094	--	XP_020418505.1 uncharacterized protein LOC18791367 [Prunus persica]	-	-	-	-	-	GO:0008270//zinc ion binding	-	--
chr1	10960935	10961238	MergePeak_543	374	375	34.7640735811786	34.6804761770321	10961086	Exon (evm.model.contig279.1262/evm.TU.contig279.1262, exon 1 of 19)	1	10961026	10968945	7920	1	evm.TU.contig279.1262	evm.model.contig279.1262	60	SNF4	PQQ19456.1 sucrose nonfermenting 4-like protein isoform X2 [Prunus yedoensis var. nudiflora] [Prunus yedoensis]	-	-	-	-	-	-	-	--
chr1	10968008	10968422	MergePeak_544	436	377	29.6873227803862	25.5399840237577	10968215	Intron (evm.model.contig279.1262/evm.TU.contig279.1262, intron 15 of 18)	1	10961026	10968945	7920	1	evm.TU.contig279.1262	evm.model.contig279.1262	7189	SNF4	PQQ19456.1 sucrose nonfermenting 4-like protein isoform X2 [Prunus yedoensis var. nudiflora] [Prunus yedoensis]	-	-	-	-	-	-	-	--
chr1	10981192	10981530	MergePeak_545	306	347	25.5067056363917	28.7777704697169	10981361	Promoter (1-2kb)	1	10970508	10980192	9685	2	evm.TU.contig279.1263	evm.model.contig279.1263	-1169	ALY3	XP_020426238.1 protein ALWAYS EARLY 3 isoform X2 [Prunus persica]	-	-	-	-	GO:0017053//transcriptional repressor complex	-	GO:0006351//transcription, DNA-templated	MYB_related
chr1	11005092	11005395	MergePeak_546	598	571	55.5853369025262	52.8068050588941	11005243	Exon (evm.model.contig279.1265/evm.TU.contig279.1265, exon 2 of 7)	1	11004982	11008102	3121	1	evm.TU.contig279.1265	evm.model.contig279.1265	261	At3g06410	XP_034199593.1 zinc finger CCCH domain-containing protein 34 [Prunus dulcis]	-	-	-	-	-	GO:0046872//metal ion binding	-	C3H
chr1	11014059	11014326	MergePeak_547	201	219	21.1930715949431	22.9740038006178	11014192	Distal Intergenic	1	11010413	11011504	1092	2	evm.TU.contig279.1266	evm.model.contig279.1266	-2688	ERF086	ONI28360.1 hypothetical protein PRUPE_1G139600 [Prunus persica]	-	-	-	-	-	GO:0003677//DNA binding;GO:0003700//transcription factor activity, sequence-specific DNA binding	GO:0006355//regulation of transcription, DNA-templated	ERF
chr1	11016084	11016344	MergePeak_548	363	437	39.3005618848753	47.0726119965911	11016214	Distal Intergenic	1	11010413	11011504	1092	2	evm.TU.contig279.1266	evm.model.contig279.1266	-4710	ERF086	ONI28360.1 hypothetical protein PRUPE_1G139600 [Prunus persica]	-	-	-	-	-	GO:0003677//DNA binding;GO:0003700//transcription factor activity, sequence-specific DNA binding	GO:0006355//regulation of transcription, DNA-templated	ERF
chr1	11095657	11096004	MergePeak_549	641	748	52.0488846450518	60.4296002976833	11095830	Distal Intergenic	1	11106371	11106679	309	1	evm.TU.contig279.1274	evm.model.contig279.1274	-10541	GRXS10	BBG93220.1 Glutaredoxin family protein [Prunus dulcis]	-	-	-	-	-	GO:0015035//protein disulfide oxidoreductase activity	-	--
chr1	11102199	11102462	MergePeak_550	245	254	26.2237502058639	27.0493701867243	11102330	Distal Intergenic	1	11106371	11106679	309	1	evm.TU.contig279.1274	evm.model.contig279.1274	-4041	GRXS10	BBG93220.1 Glutaredoxin family protein [Prunus dulcis]	-	-	-	-	-	GO:0015035//protein disulfide oxidoreductase activity	-	--
chr1	11128283	11128547	MergePeak_551	408	513	43.5057771609398	54.4250527875271	11128415	Exon (evm.model.contig279.1276/evm.TU.contig279.1276, exon 1 of 25)	1	11122183	11128720	6538	2	evm.TU.contig279.1276	evm.model.contig279.1276	305	Os01g0367900	XP_020410979.1 ISWI chromatin-remodeling complex ATPase CHR11 [Prunus persica]	Human Diseases	Drug resistance: antineoplastic	ko01522//Endocrine resistance	K11654	GO:0005634//nucleus	GO:0003676//nucleic acid binding;GO:0005524//ATP binding;GO:0016818//hydrolase activity, acting on acid anhydrides, in phosphorus-containing anhydrides;GO:0031491//nucleosome binding	GO:0006338//chromatin remodeling;GO:0043044//ATP-dependent chromatin remodeling	--
chr1	11128844	11129167	MergePeak_552	554	539	48.3167146650143	46.7704041519651	11129005	Promoter (<=1kb)	1	11122183	11128720	6538	2	evm.TU.contig279.1276	evm.model.contig279.1276	-285	Os01g0367900	XP_020410979.1 ISWI chromatin-remodeling complex ATPase CHR11 [Prunus persica]	Human Diseases	Drug resistance: antineoplastic	ko01522//Endocrine resistance	K11654	GO:0005634//nucleus	GO:0003676//nucleic acid binding;GO:0005524//ATP binding;GO:0016818//hydrolase activity, acting on acid anhydrides, in phosphorus-containing anhydrides;GO:0031491//nucleosome binding	GO:0006338//chromatin remodeling;GO:0043044//ATP-dependent chromatin remodeling	--
chr1	11155518	11156052	MergePeak_553	644	598	34.0145497997342	31.4249626176948	11155785	Promoter (<=1kb)	1	11156539	11159695	3157	1	evm.TU.contig279.1277	evm.model.contig279.1277	-754	faeA	XP_020410980.1 lipase [Prunus persica]	-	-	-	-	-	-	GO:0006629//lipid metabolic process	--
chr1	11178349	11178624	MergePeak_554	386	393	39.5194475152079	40.0323270514239	11178486	Promoter (<=1kb)	1	11179428	11179778	351	1	evm.TU.contig279.1281	evm.model.contig279.1281	-942	--	ONI28413.1 hypothetical protein PRUPE_1G141200 [Prunus persica]	-	-	-	-	-	-	-	--
chr1	11186085	11186565	MergePeak_555	1085	1088	63.7407697311525	63.593274325742	11186325	Promoter (1-2kb)	1	11187606	11188919	1314	1	evm.TU.contig279.1283	evm.model.contig279.1283	-1281	nep1	XP_007226296.2 aspartic proteinase nepenthesin-1 [Prunus persica]	-	-	-	-	-	GO:0004190//aspartic-type endopeptidase activity	GO:0006508//proteolysis	--
chr1	11190791	11191064	MergePeak_556	274	284	28.2574287932575	29.140375583652	11190927	Exon (evm.model.contig279.1284/evm.TU.contig279.1284, exon 1 of 2)	1	11189469	11191145	1677	2	evm.TU.contig279.1284	evm.model.contig279.1284	218	VIT_05s0020g01820	XP_007225861.1 CASP-like protein 1E1 [Prunus persica]	-	-	-	-	-	-	-	--
chr1	11197684	11197938	MergePeak_557	194	204	21.4978085721253	22.4914448166779	11197811	Distal Intergenic	1	11200871	11201747	877	2	evm.TU.contig279.1285	evm.model.contig279.1285	3936	--	PQQ06756.1 uncharacterized protein Pyn_10619 [Prunus yedoensis var. nudiflora] [Prunus yedoensis]	-	-	-	-	-	-	-	--
chr1	11224119	11224374	MergePeak_558	504	466	55.6318129367256	51.1768226785736	11224246	Exon (evm.model.contig279.1289/evm.TU.contig279.1289, exon 2 of 9)	1	11220927	11224589	3663	2	evm.TU.contig279.1289	evm.model.contig279.1289	343	--	VVA16849.1 PREDICTED: NAD(P)-dependent oxidoreductase [Prunus dulcis]	-	-	-	-	-	-	-	--
chr1	11232396	11232915	MergePeak_559	657	592	35.7021744560964	32.0070560852723	11232655	Exon (evm.model.contig279.1291/evm.TU.contig279.1291, exon 1 of 7)	1	11232461	11236330	3870	1	evm.TU.contig279.1291	evm.model.contig279.1291	194	At1g54610	XP_007222466.1 probable serine/threonine-protein kinase At1g54610 [Prunus persica]	Human Diseases	Drug resistance: antineoplastic	ko01522//Endocrine resistance	K08819	-	GO:0004672//protein kinase activity;GO:0005524//ATP binding	GO:0006468//protein phosphorylation	--
chr1	11233719	11234012	MergePeak_560	268	228	25.7584725054184	21.8029311998408	11233865	Exon (evm.model.contig279.1291/evm.TU.contig279.1291, exon 3 of 7)	1	11232461	11236330	3870	1	evm.TU.contig279.1291	evm.model.contig279.1291	1404	At1g54610	XP_007222466.1 probable serine/threonine-protein kinase At1g54610 [Prunus persica]	Human Diseases	Drug resistance: antineoplastic	ko01522//Endocrine resistance	K08819	-	GO:0004672//protein kinase activity;GO:0005524//ATP binding	GO:0006468//protein phosphorylation	--
chr1	11239169	11239432	MergePeak_561	520	544	55.6585718655071	57.9325093762914	11239300	Promoter (1-2kb)	1	11237573	11237758	186	2	evm.TU.contig279.1292	evm.model.contig279.1292	-1542	--	ONI28429.1 hypothetical protein PRUPE_1G142200 [Prunus persica]	-	-	-	-	-	-	-	--
chr1	11242675	11243008	MergePeak_562	403	437	34.0950413283915	36.7842866200907	11242841	Distal Intergenic	1	11237573	11237758	186	2	evm.TU.contig279.1292	evm.model.contig279.1292	-5083	--	ONI28429.1 hypothetical protein PRUPE_1G142200 [Prunus persica]	-	-	-	-	-	-	-	--
chr1	11279079	11279366	MergePeak_563	493	535	48.3712235940136	52.226228198449	11279222	Promoter (1-2kb)	1	11275592	11277819	2228	2	evm.TU.contig279.1294	evm.model.contig279.1294	-1403	TULP3	XP_007223049.1 tubby-like F-box protein 3 isoform X2 [Prunus persica]	-	-	-	-	-	GO:0005515//protein binding	-	--
chr1	11288770	11289324	MergePeak_564	496	485	25.2534859125328	24.5683575137134	11289047	Promoter (<=1kb)	1	11282337	11288191	5855	2	evm.TU.contig279.1295	evm.model.contig279.1295	-856	--	XP_020416630.1 uncharacterized protein LOC18790028 isoform X2 [Prunus persica]	-	-	-	-	GO:0000124//SAGA complex	-	-	--
chr1	11372081	11372490	MergePeak_565	613	643	42.2483020738215	44.0914604180606	11372285	Distal Intergenic	1	11374419	11377280	2862	1	evm.TU.contig279.1302	evm.model.contig279.1302	-2134	dnj-1	XP_020423434.1 uncharacterized protein LOC18788491 [Prunus persica]	-	-	-	-	-	-	-	--
chr1	11418983	11419319	MergePeak_566	431	434	36.1393228780236	36.2065543413879	11419151	Distal Intergenic	1	11410981	11415112	4132	2	evm.TU.contig279.1311	evm.model.contig279.1311	-4039	SCL28	CAB4262808.1 unnamed protein product [Prunus armeniaca]	Human Diseases;Genetic Information Processing	Drug resistance: antineoplastic;Transcription	ko01522//Endocrine resistance;ko03040//Spliceosome	K12900;K12900	-	GO:0003676//nucleic acid binding	-	--
chr1	11436353	11436669	MergePeak_567	593	604	52.8601112757151	53.5679521659047	11436511	Promoter (1-2kb)	1	11433143	11435125	1983	2	evm.TU.contig279.1313	evm.model.contig279.1313	-1386	FOLD2	XP_007223192.1 bifunctional protein FolD 2 [Prunus persica]	-	-	-	-	-	GO:0004488//methylenetetrahydrofolate dehydrogenase (NADP+) activity	GO:0055114//oxidation-reduction process	--
chr1	11438582	11438958	MergePeak_568	330	331	24.7346193681033	24.6839132437678	11438770	Distal Intergenic	1	11433143	11435125	1983	2	evm.TU.contig279.1313	evm.model.contig279.1313	-3645	FOLD2	XP_007223192.1 bifunctional protein FolD 2 [Prunus persica]	-	-	-	-	-	GO:0004488//methylenetetrahydrofolate dehydrogenase (NADP+) activity	GO:0055114//oxidation-reduction process	--
chr1	11447537	11447792	MergePeak_569	326	348	35.9840694789138	38.2178847470893	11447664	Distal Intergenic	1	11443227	11446527	3301	1	evm.TU.contig279.1314	evm.model.contig279.1314	4437	At5g18840	XP_007222121.1 sugar transporter ERD6-like 16 [Prunus persica]	-	-	-	-	GO:0016020//membrane;GO:0016021//integral component of membrane	GO:0022857//transmembrane transporter activity	GO:0055085//transmembrane transport	--
chr1	11459120	11459756	MergePeak_570	496	514	22.0026447118614	22.6856409650165	11459438	Promoter (1-2kb)	1	11460658	11465276	4619	1	evm.TU.contig279.1316	evm.model.contig279.1316	-1220	DCAF11	XP_020410111.1 LEC14B homolog isoform X1 [Prunus persica]	Human Diseases	Drug resistance: antineoplastic	ko01522//Endocrine resistance	K11801	-	GO:0005515//protein binding	-	--
chr1	11460811	11461079	MergePeak_571	266	296	27.9422901821802	30.9361880378097	11460945	Exon (evm.model.contig279.1316/evm.TU.contig279.1316, exon 1 of 10)	1	11460658	11465276	4619	1	evm.TU.contig279.1316	evm.model.contig279.1316	287	DCAF11	XP_020410111.1 LEC14B homolog isoform X1 [Prunus persica]	Human Diseases	Drug resistance: antineoplastic	ko01522//Endocrine resistance	K11801	-	GO:0005515//protein binding	-	--
chr1	11466950	11467688	MergePeak_572	877	805	33.5341881619578	30.6251912676348	11467319	Intron (evm.model.contig279.1317/evm.TU.contig279.1317, intron 1 of 1)	1	11466305	11468254	1950	1	evm.TU.contig279.1317	evm.model.contig279.1317	1014	--	PQQ10486.1 F-box protein SKIP23 [Prunus yedoensis var. nudiflora] [Prunus yedoensis]	-	-	-	-	-	GO:0005515//protein binding	-	--
chr1	11470401	11470964	MergePeak_573	761	767	38.127488141257	38.2334622659395	11470682	Exon (evm.model.contig279.1318/evm.TU.contig279.1318, exon 1 of 1)	1	11470485	11470970	486	1	evm.TU.contig279.1318	evm.model.contig279.1318	197	--	PQM41185.1 uncharacterized protein Pyn_22398 [Prunus yedoensis var. nudiflora] [Prunus yedoensis]	-	-	-	-	-	-	-	--
chr1	11478737	11478985	MergePeak_574	249	260	28.2574287932575	29.3563034755835	11478861	Distal Intergenic	1	11484414	11489361	4948	1	evm.TU.contig279.1319	evm.model.contig279.1319	-5553	rihA	XP_007225500.1 uncharacterized protein LOC18792398 isoform X1 [Prunus persica]	-	-	-	-	-	-	-	--
chr1	11530474	11530818	MergePeak_575	451	470	36.9394214079974	38.3006487820239	11530646	Promoter (<=1kb)	1	11531001	11531546	546	1	evm.TU.contig279.1326	evm.model.contig279.1326	-355	--	XP_020426328.1 uncharacterized protein LOC18788863 [Prunus persica]	-	-	-	-	-	-	-	--
chr1	11565429	11565705	MergePeak_576	141	138	14.3837453424163	14.0064051656207	11565567	Exon (evm.model.contig279.1332/evm.TU.contig279.1332, exon 1 of 1)	1	11565496	11566101	606	1	evm.TU.contig279.1332	evm.model.contig279.1332	71	DMP2	XP_020410178.1 uncharacterized protein LOC18789944 [Prunus persica]	-	-	-	-	-	-	-	--
chr1	11569036	11569344	MergePeak_577	508	523	46.4555787280738	47.5850551744438	11569190	Distal Intergenic	1	11565496	11566101	606	1	evm.TU.contig279.1332	evm.model.contig279.1332	3694	DMP2	XP_020410178.1 uncharacterized protein LOC18789944 [Prunus persica]	-	-	-	-	-	-	-	--
chr1	11573755	11574373	MergePeak_578	377	358	17.2100979887852	16.2599702026871	11574064	Distal Intergenic	1	11577751	11578344	594	1	evm.TU.contig279.1333	evm.model.contig279.1333	-3687	DMP2	XP_007221659.1 uncharacterized protein LOC18792457 [Prunus persica]	-	-	-	-	-	-	-	--
chr1	11577614	11577950	MergePeak_579	225	202	18.8662358411956	16.8518985644248	11577782	Exon (evm.model.contig279.1333/evm.TU.contig279.1333, exon 1 of 1)	1	11577751	11578344	594	1	evm.TU.contig279.1333	evm.model.contig279.1333	31	DMP2	XP_007221659.1 uncharacterized protein LOC18792457 [Prunus persica]	-	-	-	-	-	-	-	--
chr1	11607205	11607505	MergePeak_580	500	489	46.9392504871386	45.6740719076224	11607355	Promoter (<=1kb)	1	11604684	11606760	2077	2	evm.TU.contig279.1339	evm.model.contig279.1339	-595	At3g07870	VVA28936.1 PREDICTED: F-box [Prunus dulcis]	-	-	-	-	-	GO:0005515//protein binding	-	--
chr1	11607900	11608190	MergePeak_581	477	427	46.3188781250303	41.2536380443361	11608045	Promoter (1-2kb)	1	11604684	11606760	2077	2	evm.TU.contig279.1339	evm.model.contig279.1339	-1285	At3g07870	VVA28936.1 PREDICTED: F-box [Prunus dulcis]	-	-	-	-	-	GO:0005515//protein binding	-	--
chr1	11630720	11630988	MergePeak_582	225	238	23.6353958307916	24.8743674087794	11630854	Downstream (<1kb)	1	11631673	11634749	3077	2	evm.TU.contig279.1343	evm.model.contig279.1343	3895	At3g06270	XP_007222450.2 probable protein phosphatase 2C 35 [Prunus persica]	-	-	-	-	-	GO:0016791//phosphatase activity	-	--
chr1	11646204	11646531	MergePeak_583	358	458	30.8419	39.2571712120368	11646367	Distal Intergenic	1	11649321	11650445	1125	1	evm.TU.contig279.1345	evm.model.contig279.1345	-2954	-	-	-	-	-	-	-	-	-	-
chr1	11657468	11657836	MergePeak_584	305	271	23.3564113331803	20.6476339611101	11657652	Intron (evm.model.contig279.1347/evm.TU.contig279.1347, intron 9 of 9)	1	11651050	11655228	4179	2	evm.TU.contig279.1346	evm.model.contig279.1346	-2424	AP5M	XP_007225681.1 AP-5 complex subunit mu [Prunus persica]	-	-	-	-	-	-	-	--
chr1	11667787	11668281	MergePeak_585	1012	1005	57.7707433106597	57.080560708993	11668034	Exon (evm.model.contig279.1349/evm.TU.contig279.1349, exon 1 of 1)	1	11667022	11668344	1323	1	evm.TU.contig279.1349	evm.model.contig279.1349	1012	--	XP_007222224.1 BSD domain-containing protein 1-A [Prunus persica]	-	-	-	-	-	-	-	--
chr1	11677475	11677839	MergePeak_586	205	204	15.8706106921035	15.7132011732955	11677657	Distal Intergenic	1	11680574	11682661	2088	1	evm.TU.contig279.1351	evm.model.contig279.1351	-2917	Os03g0733400	XP_007224101.2 zinc finger BED domain-containing protein RICESLEEPER 2 [Prunus persica]	-	-	-	-	-	GO:0003677//DNA binding;GO:0046983//protein dimerization activity	-	--
chr1	11678991	11679246	MergePeak_587	309	320	34.1075995981115	35.1428825260592	11679118	Promoter (1-2kb)	1	11680574	11682661	2088	1	evm.TU.contig279.1351	evm.model.contig279.1351	-1456	Os03g0733400	XP_007224101.2 zinc finger BED domain-containing protein RICESLEEPER 2 [Prunus persica]	-	-	-	-	-	GO:0003677//DNA binding;GO:0046983//protein dimerization activity	-	--
chr1	11701256	11701719	MergePeak_588	1032	934	62.8484192125899	56.592159102309	11701487	Exon (evm.model.contig279.1353/evm.TU.contig279.1353, exon 1 of 9)	1	11698277	11701616	3340	2	evm.TU.contig279.1353	evm.model.contig279.1353	129	ABCI12	XP_007223124.1 protein ABCI12, chloroplastic [Prunus persica]	-	-	-	-	-	-	-	--
chr1	11731043	11731366	MergePeak_589	804	816	70.1203	70.8064003488007	11731204	Exon (evm.model.contig279.1358/evm.TU.contig279.1358, exon 1 of 1)	1	11730382	11731434	1053	2	evm.TU.contig279.1358	evm.model.contig279.1358	230	V2	XP_007224577.2 guanylate kinase 2, chloroplastic/mitochondrial [Prunus persica]	Metabolism	Nucleotide metabolism	ko00230//Purine metabolism	K00942	-	GO:0004385//guanylate kinase activity	GO:0006163//purine nucleotide metabolic process	--
chr1	11733923	11734354	MergePeak_590	1172	1057	76.6613577446707	68.7889385741565	11734138	Promoter (<=1kb)	1	11734338	11737150	2813	1	evm.TU.contig279.1359	evm.model.contig279.1359	-200	BPM2	XP_007222747.1 BTB/POZ and MATH domain-containing protein 2 [Prunus persica]	Human Diseases;Environmental Information Processing;Environmental Information Processing	Drug resistance: antineoplastic;Signal transduction;Signal transduction	ko01522//Endocrine resistance;ko04341//Hedgehog signaling pathway - fly;ko04340//Hedgehog signaling pathway	K10523;K10523;K10523	-	GO:0005515//protein binding	-	--
chr1	11735599	11735929	MergePeak_591	332	369	28.3427986687658	31.3419302770171	11735764	Exon (evm.model.contig279.1359/evm.TU.contig279.1359, exon 2 of 4)	1	11734338	11737150	2813	1	evm.TU.contig279.1359	evm.model.contig279.1359	1426	BPM2	XP_007222747.1 BTB/POZ and MATH domain-containing protein 2 [Prunus persica]	Human Diseases;Environmental Information Processing;Environmental Information Processing	Drug resistance: antineoplastic;Signal transduction;Signal transduction	ko01522//Endocrine resistance;ko04341//Hedgehog signaling pathway - fly;ko04340//Hedgehog signaling pathway	K10523;K10523;K10523	-	GO:0005515//protein binding	-	--
chr1	11762536	11763024	MergePeak_592	927	854	53.5677637859911	49.0994219668786	11762780	Intron (evm.model.contig279.1362/evm.TU.contig279.1362, intron 4 of 6)	1	11761577	11764132	2556	2	evm.TU.contig279.1362	evm.model.contig279.1362	1352	--	XP_020411537.1 endo-1,3;1,4-beta-D-glucanase [Prunus persica]	Metabolism;Metabolism;Metabolism	Xenobiotics biodegradation and metabolism;Xenobiotics biodegradation and metabolism;Xenobiotics biodegradation and metabolism	ko00361//Chlorocyclohexane and chlorobenzene degradation;ko00364//Fluorobenzoate degradation;ko00623//Toluene degradation	K01061;K01061;K01061	-	GO:0016787//hydrolase activity	-	--
chr1	11778174	11778451	MergePeak_593	362	383	36.795644687623	38.733018726563	11778312	Downstream (<1kb)	1	11779065	11782933	3869	2	evm.TU.contig279.1363	evm.model.contig279.1363	4621	--	CAB4293540.1 unnamed protein product [Prunus armeniaca]	-	-	-	-	-	GO:0016787//hydrolase activity	-	--
chr1	11836699	11837083	MergePeak_594	584	612	42.8632166630191	44.6907929474248	11836891	Promoter (1-2kb)	1	11837922	11843075	5154	1	evm.TU.contig279.1371	evm.model.contig279.1371	-1031	MED33A	XP_020414414.1 mediator of RNA polymerase II transcription subunit 33A [Prunus persica]	-	-	-	-	GO:0016592//mediator complex	-	GO:2000762//regulation of phenylpropanoid metabolic process	--
chr1	11850185	11850661	MergePeak_595	1094	1154	64.8084425572823	68.016581023182	11850423	Exon (evm.model.contig279.1374/evm.TU.contig279.1374, exon 1 of 1)	1	11849916	11850566	651	2	evm.TU.contig279.1374	evm.model.contig279.1374	143	At5g19025	ONI28592.1 hypothetical protein PRUPE_1G150300 [Prunus persica]	-	-	-	-	-	-	-	--
chr1	11872041	11872456	MergePeak_596	1017	993	69.0812622181318	67.1093891314937	11872248	Distal Intergenic	1	11863544	11867451	3908	2	evm.TU.contig279.1376	evm.model.contig279.1376	-4797	CBSDUF1	KAH0992776.1 hypothetical protein GBA52_004259 [Prunus armeniaca]	-	-	-	-	-	-	-	--
chr1	11927773	11928063	MergePeak_597	330	367	32.0445068789518	35.4568739163264	11927918	Distal Intergenic	1	11908993	11909232	240	2	evm.TU.contig279.1377	evm.model.contig279.1377	-18686	--	VVA28982.1 PREDICTED: Transposase MuDR plant [Prunus dulcis]	-	-	-	-	-	GO:0008270//zinc ion binding	-	--
chr1	11928528	11929128	MergePeak_598	776	821	36.4854654635071	38.4057325176633	11928828	Distal Intergenic	1	11908993	11909232	240	2	evm.TU.contig279.1377	evm.model.contig279.1377	-19596	--	VVA28982.1 PREDICTED: Transposase MuDR plant [Prunus dulcis]	-	-	-	-	-	GO:0008270//zinc ion binding	-	--
chr1	11933348	11933635	MergePeak_599	461	436	45.2315092836517	42.5619355037827	11933491	Distal Intergenic	1	11908993	11909232	240	2	evm.TU.contig279.1377	evm.model.contig279.1377	-24259	--	VVA28982.1 PREDICTED: Transposase MuDR plant [Prunus dulcis]	-	-	-	-	-	GO:0008270//zinc ion binding	-	--
chr1	11939540	11939924	MergePeak_600	364	377	26.7161144954434	27.5301126489856	11939732	Distal Intergenic	1	11908993	11909232	240	2	evm.TU.contig279.1377	evm.model.contig279.1377	-30500	--	VVA28982.1 PREDICTED: Transposase MuDR plant [Prunus dulcis]	-	-	-	-	-	GO:0008270//zinc ion binding	-	--
chr1	11977833	11978388	MergePeak_601	674	652	34.2545090047761	32.9685746863174	11978110	Downstream (<1kb)	1	11978331	11979335	1005	2	evm.TU.contig279.1378	evm.model.contig279.1378	1225	IPT5	XP_007226947.1 adenylate isopentenyltransferase 5, chloroplastic [Prunus persica]	Human Diseases;Metabolism	Drug resistance: antineoplastic;Metabolism of terpenoids and polyketides	ko01522//Endocrine resistance;ko00908//Zeatin biosynthesis	K10760;K10760	-	-	GO:0008033//tRNA processing	--
chr1	11982119	11982386	MergePeak_602	281	249	29.6281249660647	26.1211276089216	11982252	Distal Intergenic	1	11978331	11979335	1005	2	evm.TU.contig279.1378	evm.model.contig279.1378	-2917	IPT5	XP_007226947.1 adenylate isopentenyltransferase 5, chloroplastic [Prunus persica]	Human Diseases;Metabolism	Drug resistance: antineoplastic;Metabolism of terpenoids and polyketides	ko01522//Endocrine resistance;ko00908//Zeatin biosynthesis	K10760;K10760	-	-	GO:0008033//tRNA processing	--
chr1	11988975	11989228	MergePeak_603	398	354	44.2773884240806	39.1829304385037	11989101	Distal Intergenic	1	11992607	11993128	522	2	evm.TU.contig279.1379	evm.model.contig279.1379	4027	IPT5	ONI28606.1 hypothetical protein PRUPE_1G151100 [Prunus persica]	-	-	-	-	-	-	-	--
chr1	12016164	12016849	MergePeak_604	813	839	33.4887603628547	34.3846978884707	12016506	Promoter (<=1kb)	1	12016513	12019389	2877	1	evm.TU.contig279.1383	evm.model.contig279.1383	-7	LUL4	XP_007222536.2 LOW QUALITY PROTEIN: probable E3 ubiquitin-protein ligase LUL4 [Prunus persica]	-	-	-	-	-	-	-	--
chr1	12043037	12043613	MergePeak_605	783	719	38.3458695755989	35.033251350068	12043325	Distal Intergenic	1	12046581	12047658	1078	2	evm.TU.contig279.1385	evm.model.contig279.1385	4333	MUTE	XP_007221860.1 transcription factor MUTE [Prunus persica]	-	-	-	-	-	GO:0046983//protein dimerization activity	-	bHLH
chr1	12051009	12051572	MergePeak_606	874	875	43.7889942647288	43.6170527805699	12051290	Distal Intergenic	1	12046581	12047658	1078	2	evm.TU.contig279.1385	evm.model.contig279.1385	-3632	MUTE	XP_007221860.1 transcription factor MUTE [Prunus persica]	-	-	-	-	-	GO:0046983//protein dimerization activity	-	bHLH
chr1	12060638	12061176	MergePeak_607	462	536	24.2206532513635	27.9578256533843	12060907	Promoter (<=1kb)	1	12061035	12062297	1263	1	evm.TU.contig279.1387	evm.model.contig279.1387	-128	GIP2	XP_020411400.1 basic 7S globulin 2 [Prunus persica]	-	-	-	-	-	GO:0004190//aspartic-type endopeptidase activity	GO:0006508//proteolysis	--
chr1	12074528	12074810	MergePeak_608	702	672	70.0943993387517	66.7590588198212	12074669	Promoter (1-2kb)	1	12075758	12077131	1374	1	evm.TU.contig279.1389	evm.model.contig279.1389	-1089	GIP2	XP_007224945.1 basic 7S globulin [Prunus persica]	-	-	-	-	-	GO:0004190//aspartic-type endopeptidase activity	GO:0006508//proteolysis	--
chr1	12121036	12121570	MergePeak_609	530	562	27.9933406736943	29.5331588480677	12121303	Promoter (<=1kb)	1	12121330	12121530	201	1	evm.TU.contig279.1395	evm.model.contig279.1395	-27	--	CAB4262930.1 unnamed protein product [Prunus armeniaca]	-	-	-	-	-	-	-	--
chr1	12127923	12128213	MergePeak_610	729	682	70.7892288325934	65.8898855883776	12128068	Distal Intergenic	1	12127037	12127777	741	1	evm.TU.contig279.1396	evm.model.contig279.1396	1031	--	ONI28646.1 hypothetical protein PRUPE_1G153000 [Prunus persica]	-	-	-	-	-	-	-	--
chr1	12130588	12130932	MergePeak_611	546	552	44.7204525249814	44.9828896333557	12130760	Exon (evm.model.contig279.1397/evm.TU.contig279.1397, exon 1 of 5)	1	12130508	12133928	3421	1	evm.TU.contig279.1397	evm.model.contig279.1397	252	TBL10	XP_007225765.1 protein trichome birefringence-like 10 [Prunus persica]	-	-	-	-	-	-	-	--
chr1	12155639	12155898	MergePeak_612	401	431	43.5816497926778	46.6048688268661	12155768	Downstream (<1kb)	1	12152882	12154531	1650	1	evm.TU.contig279.1400	evm.model.contig279.1400	2886	PRXIIF	XP_007223472.1 peroxiredoxin-2F, mitochondrial [Prunus persica]	-	-	-	-	-	GO:0016491//oxidoreductase activity	-	--
chr1	12161302	12161551	MergePeak_613	468	488	52.897906700978	54.879125352694	12161426	Exon (evm.model.contig279.1402/evm.TU.contig279.1402, exon 1 of 9)	1	12161271	12164249	2979	1	evm.TU.contig279.1402	evm.model.contig279.1402	155	RH58	XP_007222883.1 DEAD-box ATP-dependent RNA helicase 58, chloroplastic isoform X1 [Prunus persica]	-	-	-	-	-	GO:0003676//nucleic acid binding;GO:0004386//helicase activity;GO:0005524//ATP binding	-	--
chr1	12181245	12181781	MergePeak_614	586	687	30.8358533945044	35.9674641272292	12181513	Exon (evm.model.contig279.1406/evm.TU.contig279.1406, exon 1 of 17)	1	12181382	12185823	4442	1	evm.TU.contig279.1406	evm.model.contig279.1406	131	NPK1	CAB4262940.1 unnamed protein product [Prunus armeniaca]	Human Diseases;Environmental Information Processing	Drug resistance: antineoplastic;Signal transduction	ko01522//Endocrine resistance;ko04016//MAPK signaling pathway - plant	K20606;K20606	-	GO:0004672//protein kinase activity;GO:0005524//ATP binding	GO:0006468//protein phosphorylation	--
chr1	12202423	12202814	MergePeak_615	810	909	58.3890748023942	65.1936330942607	12202618	Distal Intergenic	1	12194183	12195253	1071	2	evm.TU.contig279.1407	evm.model.contig279.1407	-7365	FAF3	XP_007227323.1 protein FANTASTIC FOUR 3 [Prunus persica]	-	-	-	-	-	-	-	--
chr1	12239030	12239574	MergePeak_616	655	629	33.9607630451076	32.4475201598403	12239302	Promoter (1-2kb)	1	12240810	12249857	9048	1	evm.TU.contig279.1410	evm.model.contig279.1410	-1508	CHR12	XP_007225504.1 probable ATP-dependent DNA helicase CHR12 [Prunus persica]	-	-	-	-	-	GO:0005524//ATP binding;GO:0042393//histone binding	-	--
chr1	12240789	12241160	MergePeak_617	597	545	45.3486155633729	41.1889698423704	12240974	Exon (evm.model.contig279.1410/evm.TU.contig279.1410, exon 1 of 12)	1	12240810	12249857	9048	1	evm.TU.contig279.1410	evm.model.contig279.1410	164	CHR12	XP_007225504.1 probable ATP-dependent DNA helicase CHR12 [Prunus persica]	-	-	-	-	-	GO:0005524//ATP binding;GO:0042393//histone binding	-	--
chr1	12245168	12245416	MergePeak_618	298	292	33.8181276320913	32.9693869802708	12245292	Exon (evm.model.contig279.1410/evm.TU.contig279.1410, exon 7 of 12)	1	12240810	12249857	9048	1	evm.TU.contig279.1410	evm.model.contig279.1410	4482	CHR12	XP_007225504.1 probable ATP-dependent DNA helicase CHR12 [Prunus persica]	-	-	-	-	-	GO:0005524//ATP binding;GO:0042393//histone binding	-	--
chr1	12246743	12247012	MergePeak_619	259	223	27.1062002127914	23.2203342320332	12246877	Intron (evm.model.contig279.1410/evm.TU.contig279.1410, intron 8 of 11)	1	12251235	12252855	1621	2	evm.TU.contig279.1411	evm.model.contig279.1411	5978	RANGAP2	XP_020419444.1 RAN GTPase-activating protein 2 [Prunus persica]	Human Diseases;Genetic Information Processing	Drug resistance: antineoplastic;Translation	ko01522//Endocrine resistance;ko03013//Nucleocytoplasmic transport	K14319;K14319	-	GO:0005515//protein binding	-	--
chr1	12273576	12273855	MergePeak_620	481	469	48.5422258912744	47.0914625849193	12273715	Promoter (<=1kb)	1	12274659	12275390	732	1	evm.TU.contig279.1413	evm.model.contig279.1413	-944	HIDM	XP_008222954.1 PREDICTED: 2-hydroxyisoflavanone dehydratase-like [Prunus mume]	-	-	-	-	-	GO:0016787//hydrolase activity	-	--
chr1	12274164	12274507	MergePeak_621	784	745	64.4006516683542	60.887087167242	12274335	Promoter (<=1kb)	1	12274659	12275390	732	1	evm.TU.contig279.1413	evm.model.contig279.1413	-324	HIDM	XP_008222954.1 PREDICTED: 2-hydroxyisoflavanone dehydratase-like [Prunus mume]	-	-	-	-	-	GO:0016787//hydrolase activity	-	--
chr1	12288196	12289024	MergePeak_622	2194	2170	74.7850407387296	73.5923330099381	12288610	Distal Intergenic	1	12276259	12277812	1554	2	evm.TU.contig279.1414	evm.model.contig279.1414	-10798	STC	XP_034198624.1 sugar carrier protein C-like [Prunus dulcis]	-	-	-	-	GO:0016020//membrane;GO:0016021//integral component of membrane	GO:0022857//transmembrane transporter activity	GO:0055085//transmembrane transport	--
chr1	12292073	12292357	MergePeak_623	467	531	46.3025236717587	52.3813912177892	12292215	Distal Intergenic	1	12276259	12277812	1554	2	evm.TU.contig279.1414	evm.model.contig279.1414	-14403	STC	XP_034198624.1 sugar carrier protein C-like [Prunus dulcis]	-	-	-	-	GO:0016020//membrane;GO:0016021//integral component of membrane	GO:0022857//transmembrane transporter activity	GO:0055085//transmembrane transport	--
chr1	12330057	12330315	MergePeak_624	497	465	54.2237147113859	50.4755	12330186	Exon (evm.model.contig279.1415/evm.TU.contig279.1415, exon 2 of 19)	1	12324823	12330595	5773	2	evm.TU.contig279.1415	evm.model.contig279.1415	409	ARIA	CAB4293477.1 unnamed protein product [Prunus armeniaca]	-	-	-	-	-	GO:0005515//protein binding	-	--
chr1	12330924	12331325	MergePeak_625	669	672	47.0254225440031	46.9970488706701	12331124	Promoter (<=1kb)	1	12324823	12330595	5773	2	evm.TU.contig279.1415	evm.model.contig279.1415	-529	ARIA	CAB4293477.1 unnamed protein product [Prunus armeniaca]	-	-	-	-	-	GO:0005515//protein binding	-	--
chr1	12346453	12347674	MergePeak_626	1346	1499	31.1247947264522	34.4871888095337	12347063	Exon (evm.model.contig279.1418/evm.TU.contig279.1418, exon 2 of 2)	1	12346126	12348272	2147	2	evm.TU.contig279.1418	evm.model.contig279.1418	1209	MAKR1	XP_034201547.1 probable membrane-associated kinase regulator 1 [Prunus dulcis]	-	-	-	-	GO:0005886//plasma membrane	GO:0019210//kinase inhibitor activity	-	--
chr1	12364727	12365189	MergePeak_627	719	749	43.8814067005445	45.4808103879366	12364958	Exon (evm.model.contig279.1420/evm.TU.contig279.1420, exon 1 of 21)	1	12364871	12373431	8561	1	evm.TU.contig279.1420	evm.model.contig279.1420	87	LACS6	XP_007225174.1 long chain acyl-CoA synthetase 6, peroxisomal isoform X1 [Prunus persica]	Human Diseases;Organismal Systems;Cellular Processes;Cellular Processes;Metabolism;Metabolism;Organismal Systems;Cellular Processes;Organismal Systems	Drug resistance: antineoplastic;Environmental adaptation;Transport and catabolism;Cellular community - prokaryotes;Lipid metabolism;Lipid metabolism;Endocrine system;Cell growth and death;Endocrine system	ko01522//Endocrine resistance;ko04714//Thermogenesis;ko04146//Peroxisome;ko02024//Quorum sensing;ko00061//Fatty acid biosynthesis;ko00071//Fatty acid degradation;ko03320//PPAR signaling pathway;ko04216//Ferroptosis;ko04920//Adipocytokine signaling pathway	K01897;K01897;K01897;K01897;K01897;K01897;K01897;K01897;K01897	-	-	-	--
chr1	12374848	12375371	MergePeak_628	1233	1160	66.491239889478	62.2377766873719	12375109	Promoter (<=1kb)	1	12375595	12383599	8005	1	evm.TU.contig279.1421	evm.model.contig279.1421	-486	CLC-D	XP_020420132.1 chloride channel protein CLC-d isoform X3 [Prunus persica]	Human Diseases	Drug resistance: antineoplastic	ko01522//Endocrine resistance	K05016	GO:0016020//membrane	GO:0005247//voltage-gated chloride channel activity	GO:0006821//chloride transport;GO:0055085//transmembrane transport	--
chr1	12436616	12436908	MergePeak_629	468	473	45.1347326800153	45.3858933374088	12436762	Distal Intergenic	1	12422810	12426884	4075	2	evm.TU.contig279.1427	evm.model.contig279.1427	-9878	STP13	XP_034224056.1 sugar transport protein 13-like [Prunus dulcis]	-	-	-	-	GO:0016020//membrane;GO:0016021//integral component of membrane	GO:0022857//transmembrane transporter activity	GO:0055085//transmembrane transport	--
chr1	12594728	12594988	MergePeak_630	523	557	56.6231235972171	59.9987297073255	12594858	Downstream (2-3kb)	1	12589985	12591879	1895	2	evm.TU.contig80.32	evm.model.contig80.32	-2979	STP13	XP_007223259.1 sugar transport protein 13 [Prunus persica]	-	-	-	-	GO:0016020//membrane;GO:0016021//integral component of membrane	GO:0022857//transmembrane transporter activity	GO:0055085//transmembrane transport	--
chr1	12713076	12713558	MergePeak_631	773	753	45.2235868678841	43.8303777095197	12713317	Exon (evm.model.contig80.16/evm.TU.contig80.16, exon 1 of 9)	1	12713013	12717421	4409	1	evm.TU.contig80.16	evm.model.contig80.16	304	TBC1D13	XP_007223135.1 TBC1 domain family member 13 [Prunus persica]	-	-	-	-	-	-	-	--
chr1	12718375	12718626	MergePeak_632	274	340	30.7243471799704	37.9320001868575	12718500	Downstream (<1kb)	1	12719432	12723757	4326	2	evm.TU.contig80.15	evm.model.contig80.15	5257	OFUT1	BBG93349.1 O-fucosyltransferase family protein [Prunus dulcis]	-	-	-	-	-	-	-	--
chr1	12770150	12770460	MergePeak_633	778	739	70.689001932972	66.8053766861935	12770305	Downstream (2-3kb)	1	12772413	12775045	2633	2	evm.TU.contig80.8	evm.model.contig80.8	4740	NOV	ONI28750.1 hypothetical protein PRUPE_1G159100 [Prunus persica]	-	-	-	-	-	-	-	--
chr1	13135212	13135498	MergePeak_634	279	267	27.4697652728879	26.1551209322865	13135355	Intron (evm.model.contig160.42/evm.TU.contig160.42, intron 13 of 18)	1	13130894	13144956	14063	2	evm.TU.contig160.42	evm.model.contig160.42	9601	BGAL9	XP_007227352.1 beta-galactosidase 9 isoform X1 [Prunus persica]	-	-	-	-	-	GO:0004553//hydrolase activity, hydrolyzing O-glycosyl compounds;GO:0030246//carbohydrate binding	GO:0005975//carbohydrate metabolic process	--
chr1	13145731	13146273	MergePeak_635	1157	1224	60.2096595097585	63.3736842900868	13146002	Promoter (1-2kb)	1	13130894	13144956	14063	2	evm.TU.contig160.42	evm.model.contig160.42	-1046	BGAL9	XP_007227352.1 beta-galactosidase 9 isoform X1 [Prunus persica]	-	-	-	-	-	GO:0004553//hydrolase activity, hydrolyzing O-glycosyl compounds;GO:0030246//carbohydrate binding	GO:0005975//carbohydrate metabolic process	--
chr1	13172788	13173070	MergePeak_636	298	319	29.7551723688718	31.6906841719092	13172929	Exon (evm.model.contig160.39/evm.TU.contig160.39, exon 2 of 3)	1	13172599	13174045	1447	1	evm.TU.contig160.39	evm.model.contig160.39	330	PCMP-E42	XP_020409628.1 LOW QUALITY PROTEIN: pentatricopeptide repeat-containing protein At1g50270-like [Prunus persica]	-	-	-	-	-	GO:0005515//protein binding	-	--
chr1	13251444	13251984	MergePeak_637	806	911	42.0988680357958	47.3422047781736	13251714	Distal Intergenic	1	13264504	13265001	498	2	evm.TU.contig160.32	evm.model.contig160.32	13287	-	-	-	-	-	-	-	-	-	-
chr1	13263564	13263965	MergePeak_638	173	194	12.1605352767003	13.5676004180208	13263764	Downstream (<1kb)	1	13264504	13265001	498	2	evm.TU.contig160.32	evm.model.contig160.32	1237	-	-	-	-	-	-	-	-	-	-
chr1	13270822	13271109	MergePeak_639	243	223	23.842205544311	21.7690633425311	13270965	Intron (evm.model.contig160.31/evm.TU.contig160.31, intron 1 of 1)	1	13270227	13271206	980	2	evm.TU.contig160.31	evm.model.contig160.31	241	-	-	-	-	-	-	-	-	-	-
chr1	13332502	13332787	MergePeak_640	438	401	43.2753629770866	39.4190094907685	13332644	Distal Intergenic	1	13329533	13330489	957	1	evm.TU.contig160.28	evm.model.contig160.28	3111	--	BBN69197.1 hypothetical protein Prudu_810S000100 [Prunus dulcis]	-	-	-	-	-	-	-	--
chr1	13334321	13334646	MergePeak_641	182	154	15.775619755745	13.2809911877622	13334483	Distal Intergenic	1	13329533	13330489	957	1	evm.TU.contig160.28	evm.model.contig160.28	4950	--	BBN69197.1 hypothetical protein Prudu_810S000100 [Prunus dulcis]	-	-	-	-	-	-	-	--
chr1	13370529	13370875	MergePeak_642	466	533	37.9480167655849	43.1842	13370702	Exon (evm.model.contig160.26/evm.TU.contig160.26, exon 1 of 1)	1	13370393	13371184	792	2	evm.TU.contig160.26	evm.model.contig160.26	482	--	ONI28802.1 hypothetical protein PRUPE_1G162400, partial [Prunus persica]	-	-	-	-	-	GO:0003676//nucleic acid binding;GO:0004523//RNA-DNA hybrid ribonuclease activity	-	--
chr1	13391770	13392503	MergePeak_643	1160	1210	44.6575168939764	46.3464717782361	13392136	Distal Intergenic	1	13399688	13400088	401	2	evm.TU.contig160.25	evm.model.contig160.25	7952	--	PQQ02361.1 hypothetical protein Pyn_34920 [Prunus yedoensis var. nudiflora] [Prunus yedoensis]	-	-	-	-	-	GO:0003676//nucleic acid binding;GO:0004523//RNA-DNA hybrid ribonuclease activity	-	--
chr1	13440349	13440938	MergePeak_644	1411	1596	67.5783593682818	76.0515803546989	13440643	Exon (evm.model.contig160.21/evm.TU.contig160.21, exon 1 of 1)	1	13439832	13441172	1341	2	evm.TU.contig160.21	evm.model.contig160.21	529	--	XP_034198433.1 stress response protein nst1-like [Prunus dulcis]	-	-	-	-	-	-	-	--
chr1	13454140	13454678	MergePeak_645	767	795	40.2104784497745	41.4672973776876	13454409	Exon (evm.model.contig160.19/evm.TU.contig160.19, exon 1 of 5)	1	13454210	13458306	4097	1	evm.TU.contig160.19	evm.model.contig160.19	199	--	XP_020418734.1 serine/arginine repetitive matrix protein 2 isoform X1 [Prunus persica]	-	-	-	-	-	GO:0003676//nucleic acid binding;GO:0046872//metal ion binding	-	--
chr1	13595262	13595570	MergePeak_646	362	318	33.1041722432337	28.9331693030079	13595416	Downstream (2-3kb)	1	13598380	13599632	1253	2	evm.TU.contig160.11	evm.model.contig160.11	4216	RGA2	ONI28831.1 hypothetical protein PRUPE_1G163800 [Prunus persica]	-	-	-	-	-	GO:0043531//ADP binding	-	--
chr1	13631760	13632627	MergePeak_647	771	705	25.0996285709695	22.8347762035684	13632193	Promoter (<=1kb)	1	13624513	13631709	7197	2	evm.TU.contig160.9	evm.model.contig160.9	-484	--	XP_020420401.1 myb-like protein X [Prunus persica]	-	-	-	-	-	-	-	--
chr1	13638711	13639414	MergePeak_648	282	314	11.3190268745719	12.5396194467984	13639062	Downstream (1-2kb)	1	13640330	13641373	1044	2	evm.TU.contig160.8	evm.model.contig160.8	2311	-	-	-	-	-	-	-	-	-	-
chr1	13912139	13912383	MergePeak_649	548	523	63.2043713416534	60.0154369342986	13912261	Exon (evm.model.contig104.42/evm.TU.contig104.42, exon 1 of 2)	1	13912064	13912901	838	2	evm.TU.contig104.42	evm.model.contig104.42	640	SHM4	XP_007222930.1 serine hydroxymethyltransferase 4 [Prunus persica]	-	-	-	-	-	GO:0003824//catalytic activity;GO:0004372//glycine hydroxymethyltransferase activity;GO:0030170//pyridoxal phosphate binding	GO:0019264//glycine biosynthetic process from serine;GO:0035999//tetrahydrofolate interconversion	--
chr1	13928659	13929018	MergePeak_650	790	856	62.0093576296483	66.8495720940147	13928838	Promoter (<=1kb)	1	13929077	13931152	2076	1	evm.TU.contig104.41	evm.model.contig104.41	-239	SAHH	XP_007222610.1 adenosylhomocysteinase [Prunus persica]	Human Diseases;Metabolism	Drug resistance: antineoplastic;Amino acid metabolism	ko01522//Endocrine resistance;ko00270//Cysteine and methionine metabolism	K01251;K01251	-	-	-	--
chr1	13953297	13953553	MergePeak_651	400	424	43.9804339194669	46.3831352250555	13953425	Distal Intergenic	1	13940414	13940786	373	2	evm.TU.contig104.40	evm.model.contig104.40	-12639	RALFL24	ONI28870.1 hypothetical protein PRUPE_1G165400 [Prunus persica]	-	-	-	-	-	-	-	--
chr1	13981750	13982043	MergePeak_652	497	556	47.7685105790781	53.1685515224187	13981896	Promoter (1-2kb)	1	13979253	13980011	759	2	evm.TU.contig104.38	evm.model.contig104.38	-1885	-	-	-	-	-	-	-	-	-	-
chr1	14046667	14047020	MergePeak_653	634	591	50.6079374432916	46.9365956449739	14046843	Distal Intergenic	1	14052150	14053631	1482	1	evm.TU.contig104.31	evm.model.contig104.31	-5307	Os03g0144800	XP_034200745.1 probable xyloglucan galactosyltransferase GT14 [Prunus dulcis]	-	-	-	-	-	GO:0016757//transferase activity, transferring glycosyl groups	GO:0006486//protein glycosylation	--
chr1	14072264	14072551	MergePeak_654	321	318	31.4952591758182	31.0428795646856	14072407	Promoter (<=1kb)	1	14072570	14074429	1860	1	evm.TU.contig104.27	evm.model.contig104.27	-163	-	-	-	-	-	-	-	-	-	-
chr1	14088436	14088734	MergePeak_655	300	299	28.351935244071	28.1143060208473	14088585	Distal Intergenic	1	14082537	14082899	363	2	evm.TU.contig104.24	evm.model.contig104.24	-5686	-	-	-	-	-	-	-	-	-	-
chr1	14113925	14114200	MergePeak_656	515	538	52.7267240164043	54.8025240551299	14114062	Distal Intergenic	1	14120839	14123681	2843	1	evm.TU.contig104.22	evm.model.contig104.22	-6777	DDB_G0270580	XP_007222358.2 histidine protein methyltransferase 1 homolog [Prunus persica]	-	-	-	-	-	-	-	--
chr1	14126633	14126944	MergePeak_657	394	402	35.6840607196905	36.2242019883994	14126788	Promoter (<=1kb)	1	14124708	14126645	1938	2	evm.TU.contig104.21	evm.model.contig104.21	-143	--	ONI28888.1 hypothetical protein PRUPE_1G167000 [Prunus persica]	-	-	-	-	-	GO:0005515//protein binding	-	--
chr1	14141084	14141562	MergePeak_658	859	852	50.674595685612	50.0070745924048	14141323	Promoter (1-2kb)	1	14139994	14140185	192	2	evm.TU.contig104.17	evm.model.contig104.17	-1138	--	KAH0992537.1 hypothetical protein GBA52_004020 [Prunus armeniaca]	-	-	-	-	-	-	-	--
chr1	14163296	14163758	MergePeak_659	585	600	35.703230764699	36.4332259449425	14163527	Promoter (<=1kb)	1	14162540	14162950	411	2	evm.TU.contig104.15	evm.model.contig104.15	-577	OMR1	KAH0971532.1 hypothetical protein GBA52_023688 [Prunus armeniaca]	-	-	-	-	-	-	-	--
chr1	14250243	14250964	MergePeak_660	680	645	26.6136448468353	25.1159659050506	14250603	Downstream (1-2kb)	1	14242238	14242957	720	2	evm.TU.contig104.12	evm.model.contig104.12	-7646	--	XP_008242862.1 PREDICTED: uncharacterized protein LOC103341160 [Prunus mume]	-	-	-	-	-	-	-	--
chr1	14289667	14290059	MergePeak_661	638	591	45.873383130021	42.2787655428009	14289863	Promoter (<=1kb)	1	14286802	14289826	3025	2	evm.TU.contig104.8	evm.model.contig104.8	-37	TMK4	XP_007221303.1 receptor-like kinase TMK4 [Prunus persica]	-	-	-	-	-	GO:0004672//protein kinase activity;GO:0005515//protein binding;GO:0005524//ATP binding	GO:0006468//protein phosphorylation	--
chr1	14292852	14293261	MergePeak_662	620	542	42.7307459800479	37.1657411299982	14293056	Distal Intergenic	1	14286802	14289826	3025	2	evm.TU.contig104.8	evm.model.contig104.8	-3230	TMK4	XP_007221303.1 receptor-like kinase TMK4 [Prunus persica]	-	-	-	-	-	GO:0004672//protein kinase activity;GO:0005515//protein binding;GO:0005524//ATP binding	GO:0006468//protein phosphorylation	--
chr1	14294183	14294576	MergePeak_663	547	523	39.230491243431	37.319243778942	14294379	Downstream (2-3kb)	1	14296494	14297711	1218	2	evm.TU.contig104.7	evm.model.contig104.7	3332	AGL80	XP_020409790.1 agamous-like MADS-box protein AGL90 [Prunus persica]	-	-	-	-	-	GO:0003677//DNA binding;GO:0046983//protein dimerization activity	-	M-type
chr1	14471153	14471425	MergePeak_664	545	577	56.4113505213381	59.4210790257469	14471289	Downstream (1-2kb)	1	14473078	14474502	1425	2	evm.TU.contig81.37	evm.model.contig81.37	3213	UGT75L6	XP_007221281.1 crocetin glucosyltransferase, chloroplastic [Prunus persica]	-	-	-	-	-	GO:0008194//UDP-glycosyltransferase activity	-	--
chr1	14474414	14474745	MergePeak_665	468	448	39.8327610700135	37.9373767992157	14474579	Promoter (<=1kb)	1	14473078	14474502	1425	2	evm.TU.contig81.37	evm.model.contig81.37	-77	UGT75L6	XP_007221281.1 crocetin glucosyltransferase, chloroplastic [Prunus persica]	-	-	-	-	-	GO:0008194//UDP-glycosyltransferase activity	-	--
chr1	14477539	14478427	MergePeak_666	962	911	30.5777800889918	28.81	14477983	Distal Intergenic	1	14473078	14474502	1425	2	evm.TU.contig81.37	evm.model.contig81.37	-3481	UGT75L6	XP_007221281.1 crocetin glucosyltransferase, chloroplastic [Prunus persica]	-	-	-	-	-	GO:0008194//UDP-glycosyltransferase activity	-	--
chr1	14485584	14485870	MergePeak_667	268	309	26.3867279323798	30.2694096182642	14485727	Promoter (<=1kb)	1	14484245	14485669	1425	2	evm.TU.contig81.36	evm.model.contig81.36	-58	UGT75L6	XP_007221319.1 crocetin glucosyltransferase, chloroplastic [Prunus persica]	-	-	-	-	-	GO:0008194//UDP-glycosyltransferase activity	-	--
chr1	14493212	14493515	MergePeak_668	418	394	38.853964590729	36.437620303335	14493363	Exon (evm.model.contig81.35/evm.TU.contig81.35, exon 1 of 1)	1	14492908	14494332	1425	2	evm.TU.contig81.35	evm.model.contig81.35	969	UGT75L6	XP_007221288.1 crocetin glucosyltransferase, chloroplastic [Prunus persica]	-	-	-	-	-	GO:0008194//UDP-glycosyltransferase activity	-	--
chr1	14522369	14522707	MergePeak_669	604	553	50.3465692953614	45.8619800281079	14522538	Promoter (<=1kb)	1	14522573	14526823	4251	1	evm.TU.contig81.34	evm.model.contig81.34	-35	--	XP_020411506.1 uncharacterized protein LOC18787824 isoform X2 [Prunus persica]	-	-	-	-	-	-	-	--
chr1	14531003	14531298	MergePeak_670	238	236	22.7205001783624	22.4154602058107	14531150	Distal Intergenic	1	14536207	14536440	234	2	evm.TU.contig81.33	evm.model.contig81.33	5290	-	-	-	-	-	-	-	-	-	-
chr1	14535045	14535312	MergePeak_671	270	254	28.4683051275355	26.6456482436389	14535178	Downstream (1-2kb)	1	14536207	14536440	234	2	evm.TU.contig81.33	evm.model.contig81.33	1262	-	-	-	-	-	-	-	-	-	-
chr1	14536139	14536796	MergePeak_672	1055	1172	45.3063637946605	50.0759371678314	14536467	Promoter (<=1kb)	1	14536207	14536440	234	2	evm.TU.contig81.33	evm.model.contig81.33	-27	-	-	-	-	-	-	-	-	-	-
chr1	14557657	14558039	MergePeak_673	263	234	19.4039262992865	17.176886707254	14557848	Promoter (<=1kb)	1	14555917	14557776	1860	2	evm.TU.contig81.32	evm.model.contig81.32	-72	XTH15	XP_007221284.1 xyloglucan endotransglucosylase/hydrolase 2 [Prunus persica]	Human Diseases	Drug resistance: antineoplastic	ko01522//Endocrine resistance	K08235	GO:0005618//cell wall;GO:0048046//apoplast	GO:0004553//hydrolase activity, hydrolyzing O-glycosyl compounds;GO:0016762//xyloglucan:xyloglucosyl transferase activity	GO:0005975//carbohydrate metabolic process;GO:0006073//cellular glucan metabolic process;GO:0010411//xyloglucan metabolic process;GO:0042546//cell wall biogenesis	--
chr1	14590131	14590457	MergePeak_674	385	404	33.2694498024591	34.7344942887533	14590294	Distal Intergenic	1	14618026	14619173	1148	2	evm.TU.contig81.31	evm.model.contig81.31	28879	--	-	-	-	-	-	-	-	-	--
chr1	14598286	14598589	MergePeak_675	479	517	44.5240407630603	47.8128164894015	14598437	Distal Intergenic	1	14618026	14619173	1148	2	evm.TU.contig81.31	evm.model.contig81.31	20736	--	-	-	-	-	-	-	-	-	--
chr1	14613356	14614284	MergePeak_676	905	1011	27.5274198685662	30.5958701690814	14613820	Distal Intergenic	1	14618026	14619173	1148	2	evm.TU.contig81.31	evm.model.contig81.31	5353	--	-	-	-	-	-	-	-	-	--
chr1	14641162	14641572	MergePeak_677	604	571	41.5267323385098	39.0590480240969	14641367	Distal Intergenic	1	14643429	14650357	6929	1	evm.TU.contig81.30	evm.model.contig81.30	-2062	--	KAH0992507.1 hypothetical protein GBA52_003990 [Prunus armeniaca]	-	-	-	-	-	-	-	--
chr1	14668847	14669313	MergePeak_678	278	320	16.8213387677207	19.2646208279896	14669080	Promoter (<=1kb)	1	14664448	14668401	3954	2	evm.TU.contig81.28	evm.model.contig81.28	-679	TIC22L	XP_007221299.2 protein TIC 22-like, chloroplastic isoform X1 [Prunus persica]	-	-	-	-	-	-	GO:0015031//protein transport	--
chr1	14740372	14740763	MergePeak_679	299	350	21.5534979826122	25.1020589471851	14740567	Distal Intergenic	1	14716350	14722619	6270	1	evm.TU.contig81.27	evm.model.contig81.27	24217	--	XP_020421383.1 uncharacterized protein LOC18787821 [Prunus persica]	-	-	-	-	-	-	-	C2H2
chr1	14845122	14845418	MergePeak_680	689	656	65.5534290860417	62.0975917497503	14845270	Distal Intergenic	1	14848343	14848652	310	2	evm.TU.contig81.23	evm.model.contig81.23	3382	--	ONI29067.1 hypothetical protein PRUPE_1G178700 [Prunus persica]	-	-	-	-	-	-	-	--
chr1	14854980	14855262	MergePeak_681	482	495	48.1274935630745	49.1751995771004	14855121	Distal Intergenic	1	14848343	14848652	310	2	evm.TU.contig81.23	evm.model.contig81.23	-6469	--	ONI29067.1 hypothetical protein PRUPE_1G178700 [Prunus persica]	-	-	-	-	-	-	-	--
chr1	14878607	14879067	MergePeak_682	580	517	35.5516457702588	31.5294928693667	14878837	Distal Intergenic	1	14885976	14886383	408	1	evm.TU.contig81.20	evm.model.contig81.20	-7139	--	VVA39296.1 PREDICTED: UPF0481 [Prunus dulcis]	-	-	-	-	-	-	-	--
chr1	14879550	14879982	MergePeak_683	674	675	43.9850046343084	43.8272	14879766	Distal Intergenic	1	14885976	14886383	408	1	evm.TU.contig81.20	evm.model.contig81.20	-6210	--	VVA39296.1 PREDICTED: UPF0481 [Prunus dulcis]	-	-	-	-	-	-	-	--
chr1	14899854	14900307	MergePeak_684	1121	1169	69.7721975269639	72.3912417144725	14900080	Exon (evm.model.contig81.19/evm.TU.contig81.19, exon 1 of 1)	1	14899838	14900089	252	2	evm.TU.contig81.19	evm.model.contig81.19	9	--	CAB4263135.1 unnamed protein product [Prunus armeniaca]	-	-	-	-	-	-	-	--
chr1	14917711	14918083	MergePeak_685	969	915	73.4087091170683	68.9667292468507	14917897	Distal Intergenic	1	14923214	14924014	801	2	evm.TU.contig81.17	evm.model.contig81.17	6117	--	ONI28957.1 hypothetical protein PRUPE_1G171700 [Prunus persica]	-	-	-	-	-	-	-	--
chr1	14921666	14921964	MergePeak_686	444	444	41.9608641612251	41.7483340242683	14921815	Downstream (1-2kb)	1	14923214	14924014	801	2	evm.TU.contig81.17	evm.model.contig81.17	2199	--	ONI28957.1 hypothetical protein PRUPE_1G171700 [Prunus persica]	-	-	-	-	-	-	-	--
chr1	14999708	15000467	MergePeak_687	1536	1558	57.1097508242677	57.634327342737	15000087	Exon (evm.model.contig81.13/evm.TU.contig81.13, exon 1 of 1)	1	14998340	15000358	2019	2	evm.TU.contig81.13	evm.model.contig81.13	271	-	-	-	-	-	-	-	-	-	-
chr1	15021009	15021299	MergePeak_688	399	403	38.7447219536417	38.9349323931322	15021154	Distal Intergenic	1	15003778	15010518	6741	1	evm.TU.contig81.12	evm.model.contig81.12	17376	SEC23	XP_007221956.1 protein transport protein SEC23 [Prunus persica]	Human Diseases;Genetic Information Processing	Drug resistance: antineoplastic;Folding, sorting and degradation	ko01522//Endocrine resistance;ko04141//Protein processing in endoplasmic reticulum	K14006;K14006	GO:0030127//COPII vesicle coat	GO:0008270//zinc ion binding	GO:0006886//intracellular protein transport;GO:0006888//ER to Golgi vesicle-mediated transport	--
chr1	15081084	15081490	MergePeak_689	415	458	28.8128573690463	31.6372288883245	15081287	Intron (evm.model.contig81.8/evm.TU.contig81.8, intron 1 of 12)	1	15081106	15084415	3310	1	evm.TU.contig81.8	evm.model.contig81.8	181	FKBP65	XP_007222365.1 70 kDa peptidyl-prolyl isomerase [Prunus persica]	Human Diseases;Organismal Systems	Drug resistance: antineoplastic;Endocrine system	ko01522//Endocrine resistance;ko04915//Estrogen signaling pathway	K09571;K09571	-	GO:0003755//peptidyl-prolyl cis-trans isomerase activity;GO:0005515//protein binding	-	--
chr1	15090584	15090860	MergePeak_690	537	502	54.7806471551598	50.9508361821854	15090722	Exon (evm.model.contig81.7/evm.TU.contig81.7, exon 2 of 8)	1	15087625	15090968	3344	2	evm.TU.contig81.7	evm.model.contig81.7	246	SNRNP35	XP_007226570.2 U11/U12 small nuclear ribonucleoprotein 35 kDa protein [Prunus persica]	Human Diseases	Drug resistance: antineoplastic	ko01522//Endocrine resistance	K13155	-	GO:0003676//nucleic acid binding	-	--
chr1	15103501	15104016	MergePeak_691	807	867	44.193304333641	47.238572325726	15103758	Exon (evm.model.contig81.5/evm.TU.contig81.5, exon 1 of 1)	1	15103400	15103777	378	2	evm.TU.contig81.5	evm.model.contig81.5	19	Os01g0915200	XP_007223412.1 cysteine proteinase inhibitor B [Prunus persica]	Human Diseases;Organismal Systems	Drug resistance: antineoplastic;Digestive system	ko01522//Endocrine resistance;ko04970//Salivary secretion	K13899;K13899	-	GO:0004869//cysteine-type endopeptidase inhibitor activity	-	--
chr1	15353557	15354089	MergePeak_692	387	438	20.5171199680875	23.1033133904899	15353823	Distal Intergenic	1	15364170	15374090	9921	1	evm.TU.contig172.160	evm.model.contig172.160	-10347	PDS1	XP_007222459.1 phytoene dehydrogenase, chloroplastic/chromoplastic [Prunus persica]	Metabolism	Metabolism of terpenoids and polyketides	ko00906//Carotenoid biosynthesis	K02293	-	GO:0016166//phytoene dehydrogenase activity;GO:0016491//oxidoreductase activity	GO:0016117//carotenoid biosynthetic process;GO:0055114//oxidation-reduction process	--
chr1	15361979	15362571	MergePeak_693	682	636	32.498425694775	30.152948784585	15362275	Promoter (1-2kb)	1	15364170	15374090	9921	1	evm.TU.contig172.160	evm.model.contig172.160	-1895	PDS1	XP_007222459.1 phytoene dehydrogenase, chloroplastic/chromoplastic [Prunus persica]	Metabolism	Metabolism of terpenoids and polyketides	ko00906//Carotenoid biosynthesis	K02293	-	GO:0016166//phytoene dehydrogenase activity;GO:0016491//oxidoreductase activity	GO:0016117//carotenoid biosynthetic process;GO:0055114//oxidation-reduction process	--
chr1	15385601	15385983	MergePeak_694	223	230	16.4527588012961	16.8832647122582	15385792	Distal Intergenic	1	15390866	15398267	7402	1	evm.TU.contig172.158	evm.model.contig172.158	-5074	ypfD	ONI28995.1 hypothetical protein PRUPE_1G174400 [Prunus persica]	-	-	-	-	-	GO:0003676//nucleic acid binding	-	--
chr1	15387846	15388140	MergePeak_695	335	467	32.0889445618347	44.5063759719854	15387993	Distal Intergenic	1	15390866	15398267	7402	1	evm.TU.contig172.158	evm.model.contig172.158	-2873	ypfD	ONI28995.1 hypothetical protein PRUPE_1G174400 [Prunus persica]	-	-	-	-	-	GO:0003676//nucleic acid binding	-	--
chr1	15408281	15408546	MergePeak_696	357	353	37.9244439067403	37.3095865615004	15408413	Distal Intergenic	1	15402689	15405440	2752	2	evm.TU.contig172.156	evm.model.contig172.156	-2973	CRK29	XP_007221601.2 putative receptor-like protein kinase At4g00960 [Prunus persica]	-	-	-	-	-	-	-	--
chr1	15441824	15442164	MergePeak_697	506	490	41.9303782093498	40.3988561589888	15441994	Promoter (<=1kb)	1	15442432	15446237	3806	1	evm.TU.contig172.152	evm.model.contig172.152	-438	-	-	-	-	-	-	-	-	-	-
chr1	15442527	15442992	MergePeak_698	687	751	41.6584840793302	45.3086777288763	15442759	Exon (evm.model.contig172.152/evm.TU.contig172.152, exon 1 of 4)	1	15442432	15446237	3806	1	evm.TU.contig172.152	evm.model.contig172.152	327	-	-	-	-	-	-	-	-	-	-
chr1	15452215	15452575	MergePeak_699	205	202	16.0464623341213	15.731550737427	15452395	Exon (evm.model.contig172.151/evm.TU.contig172.151, exon 6 of 7)	1	15447730	15454170	6441	1	evm.TU.contig172.151	evm.model.contig172.151	4665	At1g14780	XP_007222029.2 MACPF domain-containing protein At4g24290 [Prunus persica]	-	-	-	-	-	-	-	--
chr1	15473094	15473446	MergePeak_700	381	370	30.4988112471136	29.4682527697267	15473270	Exon (evm.model.contig172.149/evm.TU.contig172.149, exon 2 of 19)	1	15462071	15474297	12227	2	evm.TU.contig172.149	evm.model.contig172.149	1027	GWD3	XP_007225436.1 phosphoglucan, water dikinase, chloroplastic [Prunus persica]	Human Diseases	Drug resistance: antineoplastic	ko01522//Endocrine resistance	K15535	-	GO:0005524//ATP binding;GO:0016301//kinase activity;GO:0030246//carbohydrate binding;GO:2001070//starch binding	GO:0016310//phosphorylation	--
chr1	15498748	15499299	MergePeak_701	731	831	37.4206167533899	42.3242541726886	15499023	Distal Intergenic	1	15514894	15517424	2531	2	evm.TU.contig172.148	evm.model.contig172.148	18401	OsI_15387	XP_007222405.1 probable aldo-keto reductase 2 [Prunus persica]	-	-	-	-	-	GO:0016491//oxidoreductase activity	GO:0055114//oxidation-reduction process	--
chr1	15528892	15529249	MergePeak_702	815	727	64.3290627556001	57.0924594333967	15529070	Distal Intergenic	1	15537528	15540123	2596	2	evm.TU.contig172.146	evm.model.contig172.146	11053	Os04g0338000	XP_007222406.1 probable aldo-keto reductase 2 [Prunus persica]	-	-	-	-	-	-	-	--
chr1	15542851	15543105	MergePeak_703	497	552	55.0743	60.8592036215989	15542978	Downstream (1-2kb)	1	15537528	15540123	2596	2	evm.TU.contig172.146	evm.model.contig172.146	-2855	Os04g0338000	XP_007222406.1 probable aldo-keto reductase 2 [Prunus persica]	-	-	-	-	-	-	-	--
chr1	15560003	15560537	MergePeak_704	821	624	43.3632692322699	32.7912653402032	15560270	Promoter (1-2kb)	1	15558622	15559194	573	2	evm.TU.contig172.143	evm.model.contig172.143	-1076	-	-	-	-	-	-	-	-	-	-
chr1	15564142	15564434	MergePeak_705	135	152	13.0196344269275	14.5848959562075	15564288	Promoter (<=1kb)	1	15561303	15564174	2872	2	evm.TU.contig172.142	evm.model.contig172.142	-114	OsI_15387	XP_008244437.1 PREDICTED: probable aldo-keto reductase 2 [Prunus mume]	-	-	-	-	-	-	-	--
chr1	15568591	15568875	MergePeak_706	291	299	28.8523220310103	29.4953596499416	15568733	Exon (evm.model.contig172.141/evm.TU.contig172.141, exon 1 of 6)	1	15566785	15568735	1951	2	evm.TU.contig172.141	evm.model.contig172.141	2	--	XP_007223915.1 uncharacterized protein LOC18788911 isoform X1 [Prunus persica]	-	-	-	-	-	-	-	--
chr1	15575725	15576001	MergePeak_707	329	348	33.5620724656379	35.3204999828696	15575863	Downstream (<1kb)	1	15576108	15576380	273	2	evm.TU.contig172.139	evm.model.contig172.139	517	--	PQQ07625.1 uncharacterized protein Pyn_10135 [Prunus yedoensis var. nudiflora] [Prunus yedoensis]	-	-	-	-	-	-	-	--
chr1	15589705	15590107	MergePeak_708	510	512	35.7600215497799	35.718423530208	15589906	Distal Intergenic	1	15585625	15586110	486	2	evm.TU.contig172.138	evm.model.contig172.138	-3796	--	PQQ11478.1 uncharacterized protein Pyn_34632 [Prunus yedoensis var. nudiflora] [Prunus yedoensis]	-	-	-	-	-	-	-	--
chr1	15606654	15606965	MergePeak_709	536	510	48.5448135679038	45.956077149462	15606809	Intron (evm.model.contig172.137/evm.TU.contig172.137, intron 3 of 3)	1	15603183	15609194	6012	1	evm.TU.contig172.137	evm.model.contig172.137	3626	--	CAB4263579.1 unnamed protein product [Prunus armeniaca]	-	-	-	-	-	-	GO:0006360//transcription from RNA polymerase I promoter	--
chr1	15696681	15697317	MergePeak_710	842	781	37.3512638052163	34.4698163301126	15696999	Downstream (<1kb)	1	15697741	15698364	624	2	evm.TU.contig172.127	evm.model.contig172.127	1365	--	ONI29028.1 hypothetical protein PRUPE_1G176500 [Prunus persica]	-	-	-	-	-	-	-	--
chr1	15698235	15698580	MergePeak_711	666	714	54.3914669835534	58.0162268753901	15698407	Promoter (<=1kb)	1	15697741	15698364	624	2	evm.TU.contig172.127	evm.model.contig172.127	-43	--	ONI29028.1 hypothetical protein PRUPE_1G176500 [Prunus persica]	-	-	-	-	-	-	-	--
chr1	15712884	15713452	MergePeak_712	562	634	27.9097978590698	31.3259578509968	15713168	Distal Intergenic	1	15716652	15716842	191	1	evm.TU.contig172.126	evm.model.contig172.126	-3484	--	-	-	-	-	-	-	-	-	--
chr1	15740409	15741119	MergePeak_713	760	701	30.2048465300642	27.7188868081772	15740764	Exon (evm.model.contig172.122/evm.TU.contig172.122, exon 2 of 3)	1	15740353	15740980	628	2	evm.TU.contig172.122	evm.model.contig172.122	216	--	CAB4294163.1 unnamed protein product [Prunus armeniaca]	-	-	-	-	-	-	-	--
chr1	15747813	15748388	MergePeak_714	631	591	30.9556207787248	28.8464494068069	15748100	Promoter (1-2kb)	1	15746536	15746901	366	2	evm.TU.contig172.121	evm.model.contig172.121	-1199	--	XP_020410366.1 uncharacterized protein LOC109946549 [Prunus persica]	-	-	-	-	-	-	-	--
chr1	15766318	15766822	MergePeak_715	1000	924	55.9553045411039	51.440829234184	15766570	Exon (evm.model.contig172.119/evm.TU.contig172.119, exon 1 of 15)	1	15766456	15779015	12560	1	evm.TU.contig172.119	evm.model.contig172.119	114	FAN1	CAB4263597.1 unnamed protein product [Prunus armeniaca]	Human Diseases;Genetic Information Processing	Drug resistance: antineoplastic;Replication and repair	ko01522//Endocrine resistance;ko03460//Fanconi anemia pathway	K15363;K15363	-	GO:0003676//nucleic acid binding;GO:0004518//nuclease activity;GO:0008270//zinc ion binding;GO:0016788//hydrolase activity, acting on ester bonds;GO:0016818//hydrolase activity, acting on acid anhydrides, in phosphorus-containing anhydrides	GO:0036297//interstrand cross-link repair	--
chr1	15813599	15813859	MergePeak_716	589	549	63.768680303558	59.1369885266099	15813729	Promoter (<=1kb)	1	15808044	15812990	4947	2	evm.TU.contig172.115	evm.model.contig172.115	-739	TIF3H1	XP_007222537.1 eukaryotic translation initiation factor 3 subunit H [Prunus persica]	Human Diseases;Genetic Information Processing;Human Diseases	Drug resistance: antineoplastic;Translation;Infectious disease: viral	ko01522//Endocrine resistance;ko03013//Nucleocytoplasmic transport;ko05162//Measles	K03247;K03247;K03247	GO:0005737//cytoplasm;GO:0005852//eukaryotic translation initiation factor 3 complex	GO:0003743//translation initiation factor activity;GO:0005515//protein binding;GO:0008237//metallopeptidase activity;GO:0070122//isopeptidase activity	-	--
chr1	15818965	15819306	MergePeak_717	671	787	55.4407447961279	64.695786077213	15819135	Distal Intergenic	1	15808044	15812990	4947	2	evm.TU.contig172.115	evm.model.contig172.115	-6145	TIF3H1	XP_007222537.1 eukaryotic translation initiation factor 3 subunit H [Prunus persica]	Human Diseases;Genetic Information Processing;Human Diseases	Drug resistance: antineoplastic;Translation;Infectious disease: viral	ko01522//Endocrine resistance;ko03013//Nucleocytoplasmic transport;ko05162//Measles	K03247;K03247;K03247	GO:0005737//cytoplasm;GO:0005852//eukaryotic translation initiation factor 3 complex	GO:0003743//translation initiation factor activity;GO:0005515//protein binding;GO:0008237//metallopeptidase activity;GO:0070122//isopeptidase activity	-	--
chr1	15955103	15955529	MergePeak_718	464	416	30.7059647776849	27.3900498938466	15955316	Distal Intergenic	1	15931734	15944964	13231	2	evm.TU.contig172.108	evm.model.contig172.108	-10352	ATX2	XP_007225413.1 histone-lysine N-methyltransferase ATX2 isoform X1 [Prunus persica]	-	-	-	-	GO:0005634//nucleus	GO:0005515//protein binding	-	--
chr1	15979323	15979668	MergePeak_719	502	512	40.9977724110267	41.602672493277	15979495	Promoter (<=1kb)	1	15979783	15989291	9509	1	evm.TU.contig172.105	evm.model.contig172.105	-288	KU70	XP_007221986.1 ATP-dependent DNA helicase 2 subunit KU70 [Prunus persica]	Human Diseases;Genetic Information Processing	Drug resistance: antineoplastic;Replication and repair	ko01522//Endocrine resistance;ko03450//Non-homologous end-joining	K10884;K10884	GO:0005634//nucleus;GO:0043564//Ku70:Ku80 complex	GO:0003677//DNA binding;GO:0003678//DNA helicase activity;GO:0003684//damaged DNA binding;GO:0042162//telomeric DNA binding	GO:0000723//telomere maintenance;GO:0006303//double-strand break repair via nonhomologous end joining	--
chr1	15996142	15996413	MergePeak_720	160	168	16.6220169372103	17.364718424641	15996277	Promoter (<=1kb)	1	15996683	15996880	198	1	evm.TU.contig172.103	evm.model.contig172.103	-406	--	XP_034224714.1 uncharacterized protein LOC117634641 isoform X2 [Prunus dulcis]	-	-	-	-	-	-	-	--
chr1	16003224	16003801	MergePeak_721	810	864	39.599510938648	42.0255370277026	16003512	Exon (evm.model.contig172.102/evm.TU.contig172.102, exon 1 of 1)	1	16003100	16003585	486	2	evm.TU.contig172.102	evm.model.contig172.102	73	AtMg00310	KAH0977469.1 hypothetical protein GBA52_027188 [Prunus armeniaca]	-	-	-	-	-	-	-	--
chr1	16010605	16011137	MergePeak_722	628	765	33.293931111005	40.3516774970886	16010871	Distal Intergenic	1	16003100	16003585	486	2	evm.TU.contig172.102	evm.model.contig172.102	-7286	AtMg00310	KAH0977469.1 hypothetical protein GBA52_027188 [Prunus armeniaca]	-	-	-	-	-	-	-	--
chr1	16019185	16019474	MergePeak_723	263	240	25.6265647331956	23.2670118793219	16019329	Distal Intergenic	1	16028981	16031462	2482	1	evm.TU.contig172.101	evm.model.contig172.101	-9652	PME35	XP_020414555.1 probable pectinesterase/pectinesterase inhibitor 35 [Prunus persica]	-	-	-	-	-	GO:0004857//enzyme inhibitor activity;GO:0030599//pectinesterase activity	GO:0042545//cell wall modification	--
chr1	16076979	16077246	MergePeak_724	341	304	35.9544149944059	31.8908545908119	16077112	Distal Intergenic	1	16067021	16072489	5469	2	evm.TU.contig172.96	evm.model.contig172.96	-4623	VIP2	XP_020414547.1 protein PAF1 homolog [Prunus persica]	Human Diseases;Environmental Information Processing	Drug resistance: antineoplastic;Signal transduction	ko01522//Endocrine resistance;ko04011//MAPK signaling pathway - yeast	K15174;K15174	GO:0016593//Cdc73/Paf1 complex	-	GO:0006368//transcription elongation from RNA polymerase II promoter;GO:0016570//histone modification	--
chr1	16101908	16102193	MergePeak_725	406	421	40.1136926225963	41.3850448768417	16102050	Distal Intergenic	1	16093451	16094617	1167	2	evm.TU.contig172.95	evm.model.contig172.95	-7433	AHP4	XP_007227123.1 histidine-containing phosphotransfer protein 4 [Prunus persica]	-	-	-	-	-	-	GO:0000160//phosphorelay signal transduction system	--
chr1	16145080	16145495	MergePeak_726	348	381	23.6384260097442	25.748919696978	16145287	Distal Intergenic	1	16134805	16135260	456	1	evm.TU.contig172.93	evm.model.contig172.93	10482	UGT92A1	BBH07403.1 UDP-Glycosyltransferase superfamily protein [Prunus dulcis]	-	-	-	-	-	GO:0008194//UDP-glycosyltransferase activity	-	--
chr1	16178506	16178845	MergePeak_727	749	665	62.2494534298525	54.9882750113631	16178675	Promoter (<=1kb)	1	16177467	16178402	936	2	evm.TU.contig172.92	evm.model.contig172.92	-273	--	ONI29072.1 hypothetical protein PRUPE_1G179200 [Prunus persica]	-	-	-	-	-	-	-	--
chr1	16191833	16192503	MergePeak_728	688	585	28.9733398059033	24.5109821493229	16192168	Distal Intergenic	1	16200778	16202298	1521	1	evm.TU.contig172.90	evm.model.contig172.90	-8610	UGT92A1	XP_020410305.1 UDP-glycosyltransferase 92A1 isoform X2 [Prunus persica]	-	-	-	-	-	GO:0008194//UDP-glycosyltransferase activity	-	--
chr1	16192991	16193354	MergePeak_729	285	295	22.124635181534	22.7849458135988	16193172	Distal Intergenic	1	16200778	16202298	1521	1	evm.TU.contig172.90	evm.model.contig172.90	-7606	UGT92A1	XP_020410305.1 UDP-glycosyltransferase 92A1 isoform X2 [Prunus persica]	-	-	-	-	-	GO:0008194//UDP-glycosyltransferase activity	-	--
chr1	16295956	16296273	MergePeak_730	669	629	59.4472322726077	55.6097436701666	16296114	Distal Intergenic	1	16304843	16306991	2149	2	evm.TU.contig172.83	evm.model.contig172.83	10877	CTL1	XP_007227478.1 chitinase-like protein 1 [Prunus persica]	-	-	-	-	-	GO:0004568//chitinase activity	GO:0005975//carbohydrate metabolic process;GO:0006032//chitin catabolic process;GO:0016998//cell wall macromolecule catabolic process	--
chr1	16306985	16307404	MergePeak_731	1059	1114	71.2490883144277	74.5698497791046	16307194	Exon (evm.model.contig172.82/evm.TU.contig172.82, exon 1 of 1)	1	16306997	16307353	357	2	evm.TU.contig172.82	evm.model.contig172.82	159	--	-	-	-	-	-	-	-	-	--
chr1	16310526	16311121	MergePeak_732	539	485	25.5549565764526	22.8782523827365	16310823	Promoter (<=1kb)	1	16310824	16311153	330	1	evm.TU.contig172.81	evm.model.contig172.81	-1	--	ONI29080.1 hypothetical protein PRUPE_1G179900 [Prunus persica]	-	-	-	-	-	GO:0005504//fatty acid binding	GO:0009627//systemic acquired resistance	--
chr1	16313170	16313429	MergePeak_733	326	327	35.4304684100074	35.3591464185272	16313299	Distal Intergenic	1	16310824	16311153	330	1	evm.TU.contig172.81	evm.model.contig172.81	2475	--	ONI29080.1 hypothetical protein PRUPE_1G179900 [Prunus persica]	-	-	-	-	-	GO:0005504//fatty acid binding	GO:0009627//systemic acquired resistance	--
chr1	16329496	16329900	MergePeak_734	235	213	16.3962858430012	14.786042425779	16329698	Intron (evm.model.contig172.80/evm.TU.contig172.80, intron 3 of 12)	1	16321915	16332582	10668	2	evm.TU.contig172.80	evm.model.contig172.80	2884	SPPL3	XP_007222318.1 signal peptide peptidase-like 3 [Prunus persica]	Human Diseases	Drug resistance: antineoplastic	ko01522//Endocrine resistance	K09597	GO:0016021//integral component of membrane	GO:0004190//aspartic-type endopeptidase activity	-	--
chr1	16332422	16332684	MergePeak_735	286	272	30.7286107789796	29.076392538671	16332553	Exon (evm.model.contig172.80/evm.TU.contig172.80, exon 1 of 13)	1	16321915	16332582	10668	2	evm.TU.contig172.80	evm.model.contig172.80	29	SPPL3	XP_007222318.1 signal peptide peptidase-like 3 [Prunus persica]	Human Diseases	Drug resistance: antineoplastic	ko01522//Endocrine resistance	K09597	GO:0016021//integral component of membrane	GO:0004190//aspartic-type endopeptidase activity	-	--
chr1	16352381	16352799	MergePeak_736	312	339	21.0413312255282	22.7464194297548	16352590	Distal Intergenic	1	16334944	16344398	9455	2	evm.TU.contig172.79	evm.model.contig172.79	-8192	P4H1	XP_020410651.1 prolyl 4-hydroxylase 1 [Prunus persica]	Metabolism	Amino acid metabolism	ko00330//Arginine and proline metabolism	K00472	-	GO:0016491//oxidoreductase activity	GO:0055114//oxidation-reduction process	--
chr1	16377441	16377975	MergePeak_737	934	1019	49.3316607343971	53.5485567013896	16377708	Promoter (1-2kb)	1	16379174	16381312	2139	1	evm.TU.contig172.78	evm.model.contig172.78	-1466	-	-	-	-	-	-	-	-	-	-
chr1	16412556	16412850	MergePeak_738	304	302	29.1195198411874	28.7814251467657	16412703	Exon (evm.model.contig172.75/evm.TU.contig172.75, exon 1 of 1)	1	16411847	16414678	2832	1	evm.TU.contig172.75	evm.model.contig172.75	856	--	XP_020411596.1 pentatricopeptide repeat-containing protein At1g63080, mitochondrial [Prunus persica]	-	-	-	-	-	GO:0005515//protein binding	-	--
chr1	16430816	16431080	MergePeak_739	615	587	65.5785611617107	62.2758401291976	16430948	Promoter (<=1kb)	1	16419292	16430076	10785	2	evm.TU.contig172.73	evm.model.contig172.73	-872	SAD2	XP_007221594.1 importin beta-like SAD2 [Prunus persica]	-	-	-	-	-	GO:0008536//Ran GTPase binding	GO:0006886//intracellular protein transport	--
chr1	16437042	16437396	MergePeak_740	813	718	64.7134918561079	56.8621738675166	16437219	Promoter (<=1kb)	1	16437725	16438453	729	1	evm.TU.contig172.72	evm.model.contig172.72	-506	-	-	-	-	-	-	-	-	-	-
chr1	16521423	16521682	MergePeak_741	351	415	38.1475288708976	44.8747576871217	16521552	Distal Intergenic	1	16515336	16516862	1527	1	evm.TU.contig172.65	evm.model.contig172.65	6216	UGT92A1	XP_007226430.1 UDP-glycosyltransferase 92A1 [Prunus persica]	-	-	-	-	-	GO:0008194//UDP-glycosyltransferase activity	-	--
chr1	16535709	16535979	MergePeak_742	243	246	25.3378420544707	25.5207353547175	16535844	Exon (evm.model.contig172.63/evm.TU.contig172.63, exon 2 of 2)	1	16533378	16536825	3448	2	evm.TU.contig172.63	evm.model.contig172.63	981	-	-	-	-	-	-	-	-	-	-
chr1	16561456	16561739	MergePeak_743	407	408	40.4956814044218	40.3895663961469	16561597	Distal Intergenic	1	16553326	16557434	4109	2	evm.TU.contig172.60	evm.model.contig172.60	-4163	RABA5E	XP_007223957.1 ras-related protein RABA5e [Prunus persica]	Human Diseases;Cellular Processes;Human Diseases;Organismal Systems;Organismal Systems;Organismal Systems	Drug resistance: antineoplastic;Transport and catabolism;Infectious disease: viral;Digestive system;Excretory system;Excretory system	ko01522//Endocrine resistance;ko04144//Endocytosis;ko05164//Influenza A;ko04972//Pancreatic secretion;ko04962//Vasopressin-regulated water reabsorption;ko04961//Endocrine and other factor-regulated calcium reabsorption	K07904;K07904;K07904;K07904;K07904;K07904	-	GO:0003924//GTPase activity;GO:0005525//GTP binding	-	--
chr1	16563278	16563990	MergePeak_744	1114	910	44.1497555058749	35.8822138554994	16563634	Distal Intergenic	1	16553326	16557434	4109	2	evm.TU.contig172.60	evm.model.contig172.60	-6200	RABA5E	XP_007223957.1 ras-related protein RABA5e [Prunus persica]	Human Diseases;Cellular Processes;Human Diseases;Organismal Systems;Organismal Systems;Organismal Systems	Drug resistance: antineoplastic;Transport and catabolism;Infectious disease: viral;Digestive system;Excretory system;Excretory system	ko01522//Endocrine resistance;ko04144//Endocytosis;ko05164//Influenza A;ko04972//Pancreatic secretion;ko04962//Vasopressin-regulated water reabsorption;ko04961//Endocrine and other factor-regulated calcium reabsorption	K07904;K07904;K07904;K07904;K07904;K07904	-	GO:0003924//GTPase activity;GO:0005525//GTP binding	-	--
chr1	16584632	16584908	MergePeak_745	396	391	40.3969018127435	39.6848146359253	16584770	Distal Intergenic	1	16583162	16583467	306	1	evm.TU.contig172.56	evm.model.contig172.56	1608	--	-	-	-	-	-	-	-	-	--
chr1	16623278	16623530	MergePeak_746	451	463	50.3719382836329	51.4502912555427	16623404	Intron (evm.model.contig172.52/evm.TU.contig172.52, intron 1 of 5)	1	16618544	16623893	5350	2	evm.TU.contig172.52	evm.model.contig172.52	489	BHLH128	XP_007226948.2 transcription factor bHLH128 [Prunus persica]	-	-	-	-	-	GO:0046983//protein dimerization activity	-	bHLH
chr1	16650209	16650815	MergePeak_747	1069	977	49.7647304447977	45.2515271538185	16650512	Distal Intergenic	1	16634395	16635453	1059	1	evm.TU.contig172.51	evm.model.contig172.51	16117	MED7A	ONI29102.1 hypothetical protein PRUPE_1G181600 [Prunus persica]	Human Diseases	Drug resistance: antineoplastic	ko01522//Endocrine resistance	K15148	GO:0016592//mediator complex	GO:0003712//transcription cofactor activity	GO:0006357//regulation of transcription from RNA polymerase II promoter	--
chr1	16651868	16652603	MergePeak_748	1122	1249	43.0772216114604	47.7102829076607	16652235	Distal Intergenic	1	16665870	16667282	1413	2	evm.TU.contig172.50	evm.model.contig172.50	15047	DGL	XP_007223991.2 galactolipase DONGLE, chloroplastic [Prunus persica]	-	-	-	-	-	-	GO:0006629//lipid metabolic process	--
chr1	16668762	16669064	MergePeak_749	451	407	42.0597372467297	37.7641008266827	16668913	Promoter (1-2kb)	1	16665870	16667282	1413	2	evm.TU.contig172.50	evm.model.contig172.50	-1631	DGL	XP_007223991.2 galactolipase DONGLE, chloroplastic [Prunus persica]	-	-	-	-	-	-	GO:0006629//lipid metabolic process	--
chr1	16689585	16690088	MergePeak_750	682	692	38.2372349940508	38.6013884254491	16689836	Exon (evm.model.contig172.49/evm.TU.contig172.49, exon 1 of 14)	1	16678433	16689925	11493	2	evm.TU.contig172.49	evm.model.contig172.49	89	DAGLB	ONI29106.1 hypothetical protein PRUPE_1G181900 [Prunus persica]	-	-	-	-	-	-	GO:0006629//lipid metabolic process	--
chr1	16692626	16692959	MergePeak_751	552	567	46.7009002810722	47.7269805803007	16692792	Distal Intergenic	1	16678433	16689925	11493	2	evm.TU.contig172.49	evm.model.contig172.49	-2867	DAGLB	ONI29106.1 hypothetical protein PRUPE_1G181900 [Prunus persica]	-	-	-	-	-	-	GO:0006629//lipid metabolic process	--
chr1	16714563	16714852	MergePeak_752	419	370	40.8271126357754	35.869976647288	16714707	Promoter (<=1kb)	1	16715056	16715424	369	1	evm.TU.contig172.47	evm.model.contig172.47	-349	--	CAB4264093.1 unnamed protein product [Prunus armeniaca]	-	-	-	-	-	-	-	--
chr1	16718537	16718851	MergePeak_753	408	451	36.6000982465049	40.2525460806417	16718694	Distal Intergenic	1	16715536	16717816	2281	1	evm.TU.contig172.46	evm.model.contig172.46	3158	--	KAB2605937.1 S ribonuclease [Pyrus ussuriensis x Pyrus communis]	-	-	-	-	-	-	-	--
chr1	16755228	16756034	MergePeak_754	1699	1685	59.4911666911331	58.7021135627357	16755631	Exon (evm.model.contig172.40/evm.TU.contig172.40, exon 1 of 2)	1	16755149	16759036	3888	1	evm.TU.contig172.40	evm.model.contig172.40	482	--	XP_008222655.1 PREDICTED: extensin-2-like, partial [Prunus mume]	-	-	-	-	-	GO:0005199//structural constituent of cell wall	GO:0009664//plant-type cell wall organization	--
chr1	16757206	16758572	MergePeak_755	1305	1214	26.9758190016101	24.9676426549441	16757889	Exon (evm.model.contig172.40/evm.TU.contig172.40, exon 2 of 2)	1	16755149	16759036	3888	1	evm.TU.contig172.40	evm.model.contig172.40	2740	--	XP_008222655.1 PREDICTED: extensin-2-like, partial [Prunus mume]	-	-	-	-	-	GO:0005199//structural constituent of cell wall	GO:0009664//plant-type cell wall organization	--
chr1	16764250	16764524	MergePeak_756	392	409	40.279680316207	41.8136405910057	16764387	Intron (evm.model.contig172.39/evm.TU.contig172.39, intron 1 of 3)	1	16763359	16766652	3294	1	evm.TU.contig172.39	evm.model.contig172.39	1028	PAM16L2	XP_020410218.1 mitochondrial import inner membrane translocase subunit PAM16 like 2 [Prunus persica]	Human Diseases	Drug resistance: antineoplastic	ko01522//Endocrine resistance	K17805	GO:0005744//mitochondrial inner membrane presequence translocase complex	-	GO:0030150//protein import into mitochondrial matrix	--
chr1	16782040	16782329	MergePeak_757	514	478	50.0838565508081	46.3401319929828	16782184	Exon (evm.model.contig172.37/evm.TU.contig172.37, exon 13 of 13)	1	16774746	16782403	7658	1	evm.TU.contig172.37	evm.model.contig172.37	7438	EPSIN2	XP_020409999.1 clathrin interactor EPSIN 2 isoform X3 [Prunus persica]	Human Diseases;Cellular Processes	Drug resistance: antineoplastic;Transport and catabolism	ko01522//Endocrine resistance;ko04144//Endocytosis	K12471;K12471	-	-	-	--
chr1	16797741	16799150	MergePeak_758	3124	3110	62.6072393972598	62.0109870388902	16798445	Intron (evm.model.contig172.34/evm.TU.contig172.34, intron 1 of 1)	1	16798170	16798608	439	1	evm.TU.contig172.34	evm.model.contig172.34	275	--	PQQ00389.1 hypothetical protein Pyn_40259 [Prunus yedoensis var. nudiflora] [Prunus yedoensis]	-	-	-	-	-	-	-	--
chr1	16802606	16802891	MergePeak_759	949	987	93.7632864503543	97.0238463027144	16802748	Downstream (<1kb)	1	16802768	16802980	213	2	evm.TU.contig172.32	evm.model.contig172.32	232	--	-	-	-	-	-	-	-	-	--
chr1	16803441	16803880	MergePeak_760	726	831	46.6247575088748	53.097700689373	16803660	Promoter (<=1kb)	1	16802768	16802980	213	2	evm.TU.contig172.32	evm.model.contig172.32	-680	--	-	-	-	-	-	-	-	-	--
chr1	17549321	17549665	MergePeak_761	248	271	20.3125864948633	22.0839911062308	17549493	Distal Intergenic	1	17540417	17540653	237	1	evm.TU.contig172.6	evm.model.contig172.6	9076	--	ONI29172.1 hypothetical protein PRUPE_1G185200 [Prunus persica]	-	-	-	-	-	-	-	--
chr1	17622371	17622643	MergePeak_762	284	282	29.3960065102019	29.0411512742818	17622507	Distal Intergenic	1	17628489	17632371	3883	2	evm.TU.contig155.85	evm.model.contig155.85	9864	--	XP_020424512.1 uncharacterized protein LOC109950356 [Prunus persica]	-	-	-	-	-	-	-	--
chr1	17857753	17858100	MergePeak_763	534	529	43.3605372862054	42.7369766811156	17857926	Distal Intergenic	1	17865386	17867922	2537	1	evm.TU.contig155.80	evm.model.contig155.80	-7460	CNGC20	ONI29156.1 hypothetical protein PRUPE_1G183800 [Prunus persica]	-	-	-	-	-	-	-	--
chr1	17949556	17949820	MergePeak_764	114	101	12.1560259714391	10.715263804172	17949688	Distal Intergenic	1	17927431	17928906	1476	1	evm.TU.contig155.76	evm.model.contig155.76	22257	-	-	-	-	-	-	-	-	-	-
chr1	17997020	17997776	MergePeak_765	684	760	25.5324719875668	28.2257233498599	17997398	Distal Intergenic	1	18001241	18001743	503	1	evm.TU.contig155.75	evm.model.contig155.75	-3843	--	VVA35458.1 PREDICTED: LOC18792841 isoform, partial [Prunus dulcis]	-	-	-	-	-	-	-	--
chr1	18008279	18008577	MergePeak_766	270	261	25.5167417196639	24.5412504061577	18008428	Distal Intergenic	1	18001241	18001743	503	1	evm.TU.contig155.75	evm.model.contig155.75	7187	--	VVA35458.1 PREDICTED: LOC18792841 isoform, partial [Prunus dulcis]	-	-	-	-	-	-	-	--
chr1	18008895	18009192	MergePeak_767	320	275	30.3435476974577	25.9444099185672	18009043	Distal Intergenic	1	18001241	18001743	503	1	evm.TU.contig155.75	evm.model.contig155.75	7802	--	VVA35458.1 PREDICTED: LOC18792841 isoform, partial [Prunus dulcis]	-	-	-	-	-	-	-	--
chr1	18056546	18057103	MergePeak_768	497	523	25.1683550362884	26.3508638869232	18056824	Distal Intergenic	1	18045145	18045671	527	2	evm.TU.contig155.72	evm.model.contig155.72	-11153	--	XP_007226034.1 uncharacterized protein LOC18791226 isoform X1 [Prunus persica]	-	-	-	-	-	-	-	--
chr1	18094187	18095503	MergePeak_769	2122	2076	45.5294334846563	44.3168559599689	18094845	Exon (evm.model.contig155.71/evm.TU.contig155.71, exon 1 of 1)	1	18094798	18094961	164	2	evm.TU.contig155.71	evm.model.contig155.71	116	--	-	-	-	-	-	-	-	-	--
chr1	18278572	18279120	MergePeak_770	842	850	43.3383516282746	43.5285248045906	18278846	Distal Intergenic	1	18253831	18260030	6200	1	evm.TU.contig155.65	evm.model.contig155.65	25015	FAS4	XP_034198798.1 LOW QUALITY PROTEIN: ATP-dependent RNA helicase DEAH13-like [Prunus dulcis]	-	-	-	-	-	-	-	--
chr1	18351121	18351491	MergePeak_771	213	211	16.2232677438378	15.9895379256032	18351306	Distal Intergenic	1	18364306	18365356	1051	1	evm.TU.contig155.62	evm.model.contig155.62	-13000	FAS4	XP_034198798.1 LOW QUALITY PROTEIN: ATP-dependent RNA helicase DEAH13-like [Prunus dulcis]	-	-	-	-	-	-	-	--
chr1	18406285	18406655	MergePeak_772	335	371	25.5154680478201	28.1143060208473	18406470	Exon (evm.model.contig155.59/evm.TU.contig155.59, exon 1 of 3)	1	18406074	18406597	524	2	evm.TU.contig155.59	evm.model.contig155.59	127	--	CAB4268890.1 unnamed protein product [Prunus armeniaca]	-	-	-	-	-	-	-	--
chr1	18408785	18409076	MergePeak_773	120	117	11.6126419698318	11.2649787823258	18408930	Promoter (1-2kb)	1	18410018	18412328	2311	1	evm.TU.contig155.58	evm.model.contig155.58	-1088	--	PQP97213.1 protein ROOT PRIMORDIUM DEFECTIVE 1 [Prunus yedoensis var. nudiflora] [Prunus yedoensis]	-	-	-	-	-	-	-	--
chr1	18480809	18481072	MergePeak_774	320	370	34.2514288403121	39.4026258625512	18480940	Distal Intergenic	1	18472968	18480042	7075	1	evm.TU.contig155.49	evm.model.contig155.49	7972	At3g49140	XP_007223038.1 uncharacterized protein At3g49140 isoform X1 [Prunus persica]	-	-	-	-	-	-	-	--
chr1	18505368	18505688	MergePeak_775	270	253	23.7679307606838	22.158627486836	18505528	Intron (evm.model.contig155.46/evm.TU.contig155.46, intron 3 of 4)	1	18503177	18507331	4155	2	evm.TU.contig155.46	evm.model.contig155.46	1803	CSN8	XP_007223495.2 COP9 signalosome complex subunit 8 [Prunus persica]	-	-	-	-	GO:0008180//COP9 signalosome	-	GO:0000338//protein deneddylation;GO:0010387//COP9 signalosome assembly	--
chr1	18525967	18526674	MergePeak_776	879	948	35.0823162560357	37.6445792482532	18526320	Promoter (<=1kb)	1	18527202	18528879	1678	1	evm.TU.contig155.45	evm.model.contig155.45	-882	--	CAB4263550.1 unnamed protein product [Prunus armeniaca]	-	-	-	-	-	-	-	--
chr1	18538556	18539215	MergePeak_777	794	769	33.9945431240097	32.7574262576236	18538885	Distal Intergenic	1	18541583	18542980	1398	1	evm.TU.contig155.43	evm.model.contig155.43	-2698	--	XP_007221863.2 pentatricopeptide repeat-containing protein At5g65560 [Prunus persica]	-	-	-	-	-	GO:0005515//protein binding	-	--
chr1	18553337	18553639	MergePeak_778	759	812	70.7834602444964	75.3426286763301	18553488	Distal Intergenic	1	18545422	18548034	2613	2	evm.TU.contig155.42	evm.model.contig155.42	-5454	CSA	XP_007223477.2 probable phospholipid hydroperoxide glutathione peroxidase [Prunus persica]	Human Diseases;Human Diseases;Human Diseases;Metabolism;Metabolism;Organismal Systems	Neurodegenerative disease;Neurodegenerative disease;Neurodegenerative disease;Metabolism of other amino acids;Lipid metabolism;Endocrine system	ko05014//Amyotrophic lateral sclerosis;ko05022//Pathways of neurodegeneration - multiple diseases;ko05016//Huntington disease;ko00480//Glutathione metabolism;ko00590//Arachidonic acid metabolism;ko04918//Thyroid hormone synthesis	K00432;K00432;K00432;K00432;K00432;K00432	-	GO:0004602//glutathione peroxidase activity	GO:0006979//response to oxidative stress;GO:0055114//oxidation-reduction process	--
chr1	18560010	18560282	MergePeak_779	367	304	37.9870929198736	31.3067730048996	18560146	Distal Intergenic	1	18545422	18548034	2613	2	evm.TU.contig155.42	evm.model.contig155.42	-12112	CSA	XP_007223477.2 probable phospholipid hydroperoxide glutathione peroxidase [Prunus persica]	Human Diseases;Human Diseases;Human Diseases;Metabolism;Metabolism;Organismal Systems	Neurodegenerative disease;Neurodegenerative disease;Neurodegenerative disease;Metabolism of other amino acids;Lipid metabolism;Endocrine system	ko05014//Amyotrophic lateral sclerosis;ko05022//Pathways of neurodegeneration - multiple diseases;ko05016//Huntington disease;ko00480//Glutathione metabolism;ko00590//Arachidonic acid metabolism;ko04918//Thyroid hormone synthesis	K00432;K00432;K00432;K00432;K00432;K00432	-	GO:0004602//glutathione peroxidase activity	GO:0006979//response to oxidative stress;GO:0055114//oxidation-reduction process	--
chr1	18560645	18560941	MergePeak_780	727	692	69.1688576858524	65.5053864189439	18560793	Distal Intergenic	1	18545422	18548034	2613	2	evm.TU.contig155.42	evm.model.contig155.42	-12759	CSA	XP_007223477.2 probable phospholipid hydroperoxide glutathione peroxidase [Prunus persica]	Human Diseases;Human Diseases;Human Diseases;Metabolism;Metabolism;Organismal Systems	Neurodegenerative disease;Neurodegenerative disease;Neurodegenerative disease;Metabolism of other amino acids;Lipid metabolism;Endocrine system	ko05014//Amyotrophic lateral sclerosis;ko05022//Pathways of neurodegeneration - multiple diseases;ko05016//Huntington disease;ko00480//Glutathione metabolism;ko00590//Arachidonic acid metabolism;ko04918//Thyroid hormone synthesis	K00432;K00432;K00432;K00432;K00432;K00432	-	GO:0004602//glutathione peroxidase activity	GO:0006979//response to oxidative stress;GO:0055114//oxidation-reduction process	--
chr1	18561193	18561469	MergePeak_781	653	762	66.6140830397008	77.3397154797316	18561331	Distal Intergenic	1	18545422	18548034	2613	2	evm.TU.contig155.42	evm.model.contig155.42	-13297	CSA	XP_007223477.2 probable phospholipid hydroperoxide glutathione peroxidase [Prunus persica]	Human Diseases;Human Diseases;Human Diseases;Metabolism;Metabolism;Organismal Systems	Neurodegenerative disease;Neurodegenerative disease;Neurodegenerative disease;Metabolism of other amino acids;Lipid metabolism;Endocrine system	ko05014//Amyotrophic lateral sclerosis;ko05022//Pathways of neurodegeneration - multiple diseases;ko05016//Huntington disease;ko00480//Glutathione metabolism;ko00590//Arachidonic acid metabolism;ko04918//Thyroid hormone synthesis	K00432;K00432;K00432;K00432;K00432;K00432	-	GO:0004602//glutathione peroxidase activity	GO:0006979//response to oxidative stress;GO:0055114//oxidation-reduction process	--
chr1	18561940	18563047	MergePeak_782	1485	1514	37.872095449447	38.4161185158509	18562493	Distal Intergenic	1	18574832	18575020	189	1	evm.TU.contig155.41	evm.model.contig155.41	-12339	--	CAB4283901.1 unnamed protein product [Prunus armeniaca]	-	-	-	-	-	-	-	--
chr1	18568274	18568573	MergePeak_783	205	174	19.3092430087259	16.3062974920914	18568423	Distal Intergenic	1	18574832	18575020	189	1	evm.TU.contig155.41	evm.model.contig155.41	-6409	--	CAB4283901.1 unnamed protein product [Prunus armeniaca]	-	-	-	-	-	-	-	--
chr1	18570234	18570817	MergePeak_784	630	719	30.4831851708086	34.6133322414199	18570525	Distal Intergenic	1	18574832	18575020	189	1	evm.TU.contig155.41	evm.model.contig155.41	-4307	--	CAB4283901.1 unnamed protein product [Prunus armeniaca]	-	-	-	-	-	-	-	--
chr1	18692670	18693118	MergePeak_785	823	953	51.7947970976634	59.6724579907962	18692894	Distal Intergenic	1	18690530	18690679	150	1	evm.TU.contig155.32	evm.model.contig155.32	2364	--	-	-	-	-	-	-	-	-	--
chr1	18738323	18738695	MergePeak_786	363	400	27.4998569757439	30.1493898346888	18738509	Exon (evm.model.contig155.30/evm.TU.contig155.30, exon 1 of 2)	1	18737912	18738965	1054	1	evm.TU.contig155.30	evm.model.contig155.30	597	--	XP_034199741.1 uncharacterized protein LOC117614919 isoform X1 [Prunus dulcis]	-	-	-	-	-	-	-	--
chr1	18752891	18753186	MergePeak_787	520	423	49.641428961128	40.1768629960082	18753038	Distal Intergenic	1	18737912	18738965	1054	1	evm.TU.contig155.30	evm.model.contig155.30	15126	--	XP_034199741.1 uncharacterized protein LOC117614919 isoform X1 [Prunus dulcis]	-	-	-	-	-	-	-	--
chr1	18818783	18819044	MergePeak_788	411	446	44.327493259652	47.8587041423584	18818913	Exon (evm.model.contig155.26/evm.TU.contig155.26, exon 1 of 4)	1	18816960	18818984	2025	2	evm.TU.contig155.26	evm.model.contig155.26	71	--	XP_020410369.1 protein EMBRYO DEFECTIVE 1674 [Prunus persica]	-	-	-	-	-	-	-	--
chr1	18886921	18887869	MergePeak_789	893	822	26.5899725104098	24.3519067957181	18887395	Distal Intergenic	1	18866198	18868763	2566	1	evm.TU.contig155.24	evm.model.contig155.24	21197	WAKL8	XP_020410475.1 wall-associated receptor kinase-like 22 [Prunus persica]	-	-	-	-	GO:0016021//integral component of membrane	GO:0004672//protein kinase activity;GO:0004674//protein serine/threonine kinase activity;GO:0005524//ATP binding;GO:0030247//polysaccharide binding	GO:0006468//protein phosphorylation	--
chr1	18899951	18900311	MergePeak_790	724	705	56.6714084385551	54.9046696529013	18900131	Distal Intergenic	1	18866198	18868763	2566	1	evm.TU.contig155.24	evm.model.contig155.24	33933	WAKL8	XP_020410475.1 wall-associated receptor kinase-like 22 [Prunus persica]	-	-	-	-	GO:0016021//integral component of membrane	GO:0004672//protein kinase activity;GO:0004674//protein serine/threonine kinase activity;GO:0005524//ATP binding;GO:0030247//polysaccharide binding	GO:0006468//protein phosphorylation	--
chr1	18906624	18906900	MergePeak_791	259	242	26.4212059835873	24.5619568846392	18906762	Distal Intergenic	1	18866198	18868763	2566	1	evm.TU.contig155.24	evm.model.contig155.24	40564	WAKL8	XP_020410475.1 wall-associated receptor kinase-like 22 [Prunus persica]	-	-	-	-	GO:0016021//integral component of membrane	GO:0004672//protein kinase activity;GO:0004674//protein serine/threonine kinase activity;GO:0005524//ATP binding;GO:0030247//polysaccharide binding	GO:0006468//protein phosphorylation	--
chr1	18927183	18927448	MergePeak_792	142	115	15.0847928144457	12.1546811744265	18927315	Distal Intergenic	1	18960560	18963860	3301	1	evm.TU.contig155.23	evm.model.contig155.23	-33245	-	-	-	-	-	-	-	-	-	-
chr1	18931219	18931515	MergePeak_793	428	408	40.7211431768155	38.6216729175276	18931367	Distal Intergenic	1	18960560	18963860	3301	1	evm.TU.contig155.23	evm.model.contig155.23	-29193	-	-	-	-	-	-	-	-	-	-
chr1	18966516	18966786	MergePeak_794	6838	7075	713.004789993707	733.980498514741	18966651	Exon (evm.model.contig155.22/evm.TU.contig155.22, exon 1 of 1)	1	18966387	18966793	407	2	evm.TU.contig155.22	evm.model.contig155.22	142	petA	AZZ71090.1 cytochrome f [Prunus persica]	-	-	-	-	GO:0031361//integral component of thylakoid membrane	GO:0005506//iron ion binding;GO:0009055//electron carrier activity;GO:0020037//heme binding	GO:0015979//photosynthesis	--
chr1	18972353	18972774	MergePeak_795	715	666	47.8769231923675	44.3699711134699	18972563	Distal Intergenic	1	18966387	18966793	407	2	evm.TU.contig155.22	evm.model.contig155.22	-5770	petA	AZZ71090.1 cytochrome f [Prunus persica]	-	-	-	-	GO:0031361//integral component of thylakoid membrane	GO:0005506//iron ion binding;GO:0009055//electron carrier activity;GO:0020037//heme binding	GO:0015979//photosynthesis	--
chr1	19092267	19092690	MergePeak_796	254	222	16.9277993242627	14.7202262656323	19092478	Distal Intergenic	1	19100116	19100931	816	1	evm.TU.contig155.15	evm.model.contig155.15	-7638	ARF1	XP_020419714.1 uncharacterized protein LOC18775838 [Prunus persica]	-	-	-	-	-	-	-	--
chr1	19139829	19140111	MergePeak_797	447	413	44.6327585533077	41.0290048996818	19139970	Promoter (<=1kb)	1	19137479	19139420	1942	2	evm.TU.contig155.13	evm.model.contig155.13	-550	--	XP_020421871.1 uncharacterized protein LOC18790550 isoform X2 [Prunus persica]	-	-	-	-	-	-	-	--
chr1	19146884	19147180	MergePeak_798	312	398	29.6845716616038	37.6750632871961	19147032	Distal Intergenic	1	19137479	19139420	1942	2	evm.TU.contig155.13	evm.model.contig155.13	-7612	--	XP_020421871.1 uncharacterized protein LOC18790550 isoform X2 [Prunus persica]	-	-	-	-	-	-	-	--
chr1	19158441	19158727	MergePeak_799	281	293	27.6666811529803	28.7020615474156	19158584	Exon (evm.model.contig155.12/evm.TU.contig155.12, exon 3 of 6)	1	19154376	19159999	5624	2	evm.TU.contig155.12	evm.model.contig155.12	1415	INT1	XP_007227453.1 inositol transporter 1 isoform X1 [Prunus persica]	-	-	-	-	GO:0016020//membrane;GO:0016021//integral component of membrane	GO:0022857//transmembrane transporter activity	GO:0055085//transmembrane transport	--
chr1	19161629	19162053	MergePeak_800	621	676	41.2890900720303	44.7182844002183	19161841	Promoter (1-2kb)	1	19154376	19159999	5624	2	evm.TU.contig155.12	evm.model.contig155.12	-1842	INT1	XP_007227453.1 inositol transporter 1 isoform X1 [Prunus persica]	-	-	-	-	GO:0016020//membrane;GO:0016021//integral component of membrane	GO:0022857//transmembrane transporter activity	GO:0055085//transmembrane transport	--
chr1	19175091	19175484	MergePeak_801	415	360	29.7635354040656	25.6881983946828	19175287	Downstream (<1kb)	1	19175818	19177060	1243	2	evm.TU.contig155.9	evm.model.contig155.9	1773	--	XP_009353464.2 PREDICTED: uncharacterized protein LOC103944719 [Pyrus x bretschneideri]	-	-	-	-	-	-	-	--
chr1	19178667	19179311	MergePeak_802	858	855	37.5889517901006	37.267801004379	19178989	Promoter (1-2kb)	1	19180303	19184558	4256	1	evm.TU.contig155.8	evm.model.contig155.8	-1314	At2g31440	XP_007223734.1 gamma-secretase subunit APH1-like [Prunus persica]	-	-	-	-	GO:0016021//integral component of membrane	-	GO:0016485//protein processing;GO:0043085//positive regulation of catalytic activity	--
chr1	19370268	19370586	MergePeak_803	800	794	70.8650251868525	69.9773008794758	19370427	Distal Intergenic	1	19362486	19367376	4891	2	evm.TU.contig82.15	evm.model.contig82.15	-3051	NTH1	XP_020413692.1 endonuclease III homolog 1, chloroplastic [Prunus persica]	Human Diseases;Genetic Information Processing	Drug resistance: antineoplastic;Replication and repair	ko01522//Endocrine resistance;ko03410//Base excision repair	K10773;K10773	-	GO:0003677//DNA binding;GO:0003824//catalytic activity	GO:0006281//DNA repair;GO:0006284//base-excision repair	--
chr1	19409465	19409801	MergePeak_804	455	399	38.1517213677512	33.2866709267599	19409633	Distal Intergenic	1	19412099	19412819	721	1	evm.TU.contig82.19	evm.model.contig82.19	-2466	--	XP_020420289.1 uncharacterized protein LOC109949309 [Prunus persica]	-	-	-	-	-	-	-	--
chr1	19433552	19434066	MergePeak_805	786	733	43.1268719058259	40.0151190549147	19433809	Intron (evm.model.contig82.21/evm.TU.contig82.21, intron 5 of 18)	1	19422519	19436636	14118	2	evm.TU.contig82.21	evm.model.contig82.21	2827	SRL2	XP_007225374.1 uncharacterized protein LOC18792963 [Prunus persica]	Human Diseases	Drug resistance: antineoplastic	ko01522//Endocrine resistance	K21842	-	-	-	--
chr1	19463532	19463871	MergePeak_806	434	558	36.0697767537463	46.1405375283318	19463701	Exon (evm.model.contig82.22/evm.TU.contig82.22, exon 1 of 4)	1	19461954	19463943	1990	2	evm.TU.contig82.22	evm.model.contig82.22	242	SSL13	XP_007222749.1 protein STRICTOSIDINE SYNTHASE-LIKE 13 [Prunus persica]	-	-	-	-	-	GO:0016844//strictosidine synthase activity	GO:0009058//biosynthetic process	--
chr1	19469056	19469545	MergePeak_807	296	359	17.0697937200086	20.5980323703759	19469300	Distal Intergenic	1	19461954	19463943	1990	2	evm.TU.contig82.22	evm.model.contig82.22	-5357	SSL13	XP_007222749.1 protein STRICTOSIDINE SYNTHASE-LIKE 13 [Prunus persica]	-	-	-	-	-	GO:0016844//strictosidine synthase activity	GO:0009058//biosynthetic process	--
chr1	19702191	19702572	MergePeak_808	426	526	31.5122111673499	38.7123690234704	19702381	Promoter (1-2kb)	1	19703439	19704233	795	1	evm.TU.contig297.5	evm.model.contig297.5	-1058	GUN4	XP_007224721.2 tetrapyrrole-binding protein, chloroplastic [Prunus persica]	-	-	-	-	-	-	-	--
chr1	19703381	19703772	MergePeak_809	963	1053	69.4181222650687	75.5213373468169	19703576	Exon (evm.model.contig297.5/evm.TU.contig297.5, exon 1 of 1)	1	19703439	19704233	795	1	evm.TU.contig297.5	evm.model.contig297.5	137	GUN4	XP_007224721.2 tetrapyrrole-binding protein, chloroplastic [Prunus persica]	-	-	-	-	-	-	-	--
chr1	19714205	19714487	MergePeak_810	342	356	34.1485535240072	35.3664061605005	19714346	Promoter (<=1kb)	1	19713430	19714270	841	2	evm.TU.contig297.4	evm.model.contig297.4	-76	--	ONI29318.1 hypothetical protein PRUPE_1G192900 [Prunus persica]	-	-	-	-	-	GO:0005509//calcium ion binding	-	--
chr1	19717427	19717957	MergePeak_811	857	856	45.6056807454268	45.3217437925524	19717692	Exon (evm.model.contig297.3/evm.TU.contig297.3, exon 1 of 10)	1	19717527	19730463	12937	1	evm.TU.contig297.3	evm.model.contig297.3	165	RCJMB04_18o22	XP_021805339.1 uncharacterized protein LOC110749538 [Prunus avium]	-	-	-	-	-	-	GO:2000640//positive regulation of SREBP signaling pathway	--
chr1	19747421	19747793	MergePeak_812	312	360	23.6362407064245	27.1344508512199	19747607	Distal Intergenic	1	19752405	19753562	1158	1	evm.TU.contig297.1	evm.model.contig297.1	-4798	--	ONI29311.1 hypothetical protein PRUPE_1G192600 [Prunus persica]	-	-	-	-	-	-	-	--
chr1	19925082	19925653	MergePeak_813	903	989	44.6091926578872	48.6102249206608	19925367	Distal Intergenic	1	19912970	19913663	694	1	evm.TU.contig288.3	evm.model.contig288.3	12397	--	ONI29339.1 hypothetical protein PRUPE_1G193600 [Prunus persica]	-	-	-	-	-	-	-	--
chr1	19925975	19926244	MergePeak_814	394	389	41.2349146094201	40.5054260818874	19926109	Distal Intergenic	1	19912970	19913663	694	1	evm.TU.contig288.3	evm.model.contig288.3	13139	--	ONI29339.1 hypothetical protein PRUPE_1G193600 [Prunus persica]	-	-	-	-	-	-	-	--
chr1	20016187	20016537	MergePeak_815	548	497	44.1170113353421	39.8085757617126	20016362	Distal Intergenic	1	20028336	20030786	2451	1	evm.TU.contig292.46	evm.model.contig292.46	-11974	--	XP_020411347.1 uncharacterized protein LOC18788440 isoform X1 [Prunus persica]	-	-	-	-	-	-	-	--
chr1	20018152	20018708	MergePeak_816	558	533	28.3081602632633	26.9029176106133	20018430	Distal Intergenic	1	20028336	20030786	2451	1	evm.TU.contig292.46	evm.model.contig292.46	-9906	--	XP_020411347.1 uncharacterized protein LOC18788440 isoform X1 [Prunus persica]	-	-	-	-	-	-	-	--
chr1	20056123	20056476	MergePeak_817	796	796	63.5393031622399	63.2174790751256	20056299	Distal Intergenic	1	20062784	20064131	1348	2	evm.TU.contig292.42	evm.model.contig292.42	7832	FRS5	XP_007223683.1 protein FAR-RED ELONGATED HYPOCOTYL 3 [Prunus persica]	-	-	-	-	-	-	-	FAR1
chr1	20061600	20062424	MergePeak_818	1005	846	34.4226859845136	28.829942901378	20062012	Downstream (<1kb)	1	20062784	20064131	1348	2	evm.TU.contig292.42	evm.model.contig292.42	2119	FRS5	XP_007223683.1 protein FAR-RED ELONGATED HYPOCOTYL 3 [Prunus persica]	-	-	-	-	-	-	-	FAR1
chr1	20151342	20151780	MergePeak_819	886	905	57.0297993412895	57.9577379245258	20151561	Distal Intergenic	1	20173840	20175258	1419	2	evm.TU.contig292.39	evm.model.contig292.39	23697	FRS5	XP_007226039.1 protein FAR1-RELATED SEQUENCE 5 [Prunus persica]	-	-	-	-	-	-	-	FAR1
chr1	20152871	20153130	MergePeak_820	694	672	75.4255983943103	72.6646678692669	20153000	Distal Intergenic	1	20173840	20175258	1419	2	evm.TU.contig292.39	evm.model.contig292.39	22258	FRS5	XP_007226039.1 protein FAR1-RELATED SEQUENCE 5 [Prunus persica]	-	-	-	-	-	-	-	FAR1
chr1	20258946	20259292	MergePeak_821	621	582	50.5702111833224	47.154253902401	20259119	Distal Intergenic	1	20250851	20253137	2287	2	evm.TU.contig292.34	evm.model.contig292.34	-5982	osgep	XP_007222270.1 probable tRNA N6-adenosine threonylcarbamoyltransferase [Prunus persica]	Human Diseases	Drug resistance: antineoplastic	ko01522//Endocrine resistance	K01409	GO:0000408//EKC/KEOPS complex	-	GO:0002949//tRNA threonylcarbamoyladenosine modification	--
chr1	20270120	20270709	MergePeak_822	610	549	29.2153077354018	26.1606000092291	20270414	Downstream (1-2kb)	1	20272139	20273922	1784	2	evm.TU.contig292.33	evm.model.contig292.33	3508	FRS3	CAB4293976.1 unnamed protein product [Prunus armeniaca]	-	-	-	-	-	-	-	FAR1
chr1	20274581	20274903	MergePeak_823	276	300	24.1456667087897	26.1123585332947	20274742	Promoter (<=1kb)	1	20274971	20281531	6561	1	evm.TU.contig292.32	evm.model.contig292.32	-229	At3g25440	XP_020425261.1 uncharacterized CRM domain-containing protein At3g25440, chloroplastic [Prunus persica]	-	-	-	-	-	GO:0003723//RNA binding	-	--
chr1	20277757	20278133	MergePeak_824	531	590	39.800251165039	43.9985160538459	20277945	Intron (evm.model.contig292.32/evm.TU.contig292.32, intron 2 of 3)	1	20274971	20281531	6561	1	evm.TU.contig292.32	evm.model.contig292.32	2974	At3g25440	XP_020425261.1 uncharacterized CRM domain-containing protein At3g25440, chloroplastic [Prunus persica]	-	-	-	-	-	GO:0003723//RNA binding	-	--
chr1	20285467	20285910	MergePeak_825	307	357	19.5383572962388	22.6054217329786	20285688	Distal Intergenic	1	20287889	20290520	2632	1	evm.TU.contig292.31	evm.model.contig292.31	-2201	FRK2	XP_007222617.1 probable fructokinase-4 [Prunus persica]	Metabolism;Metabolism;Metabolism	Carbohydrate metabolism;Carbohydrate metabolism;Carbohydrate metabolism	ko00500//Starch and sucrose metabolism;ko00520//Amino sugar and nucleotide sugar metabolism;ko00051//Fructose and mannose metabolism	K00847;K00847;K00847	-	GO:0016301//kinase activity	-	--
chr1	20310234	20310525	MergePeak_826	271	302	26.2252164485369	29.0771247201914	20310379	Downstream (1-2kb)	1	20311854	20312234	381	2	evm.TU.contig292.29	evm.model.contig292.29	1855	--	VVA40844.1 PREDICTED: leucine-rich repeat, partial [Prunus dulcis]	-	-	-	-	-	-	-	--
chr1	20415651	20416078	MergePeak_827	275	258	18.1560582199668	16.9474087695762	20415864	Promoter (1-2kb)	1	20409821	20413974	4154	2	evm.TU.contig292.21	evm.model.contig292.21	-1890	purB	XP_020410323.1 uncharacterized protein LOC18793310 [Prunus persica]	Metabolism;Metabolism	Nucleotide metabolism;Amino acid metabolism	ko00230//Purine metabolism;ko00250//Alanine, aspartate and glutamate metabolism	K01756;K01756	-	GO:0003824//catalytic activity;GO:0004018//N6-(1,2-dicarboxyethyl)AMP AMP-lyase (fumarate-forming) activity	GO:0006188//IMP biosynthetic process;GO:0009152//purine ribonucleotide biosynthetic process	--
chr1	20439940	20440201	MergePeak_828	423	439	45.6217266394958	47.1075585616488	20440070	Distal Intergenic	1	20448950	20456142	7193	2	evm.TU.contig292.19	evm.model.contig292.19	16072	SKIP16	XP_007222261.2 F-box protein SKIP16 isoform X1 [Prunus persica]	Human Diseases	Drug resistance: antineoplastic	ko01522//Endocrine resistance	K10290	-	GO:0005515//protein binding	-	--
chr1	20447836	20448219	MergePeak_829	408	447	30.023518092836	32.7268093523926	20448027	Downstream (<1kb)	1	20448950	20456142	7193	2	evm.TU.contig292.19	evm.model.contig292.19	8115	SKIP16	XP_007222261.2 F-box protein SKIP16 isoform X1 [Prunus persica]	Human Diseases	Drug resistance: antineoplastic	ko01522//Endocrine resistance	K10290	-	GO:0005515//protein binding	-	--
chr1	20456953	20457261	MergePeak_830	199	260	18.1981499348163	23.6560503735285	20457107	Promoter (<=1kb)	1	20448950	20456142	7193	2	evm.TU.contig292.19	evm.model.contig292.19	-965	SKIP16	XP_007222261.2 F-box protein SKIP16 isoform X1 [Prunus persica]	Human Diseases	Drug resistance: antineoplastic	ko01522//Endocrine resistance	K10290	-	GO:0005515//protein binding	-	--
chr1	20472764	20473092	MergePeak_831	631	699	54.1958588709588	59.732218567089	20472928	Promoter (1-2kb)	1	20474746	20475060	315	1	evm.TU.contig292.18	evm.model.contig292.18	-1818	--	ONI35129.1 hypothetical protein PRUPE_1G517900 [Prunus persica]	-	-	-	-	-	-	-	--
chr1	20494802	20495210	MergePeak_832	932	916	64.3910113332908	62.9650472251739	20495006	Promoter (1-2kb)	1	20483782	20493055	9274	2	evm.TU.contig292.17	evm.model.contig292.17	-1951	FPA	XP_020420285.1 flowering time control protein FPA [Prunus persica]	-	-	-	-	-	GO:0003676//nucleic acid binding	-	--
chr1	20495953	20496235	MergePeak_833	252	345	25.1620920703211	34.2736239476761	20496094	Distal Intergenic	1	20483782	20493055	9274	2	evm.TU.contig292.17	evm.model.contig292.17	-3039	FPA	XP_020420285.1 flowering time control protein FPA [Prunus persica]	-	-	-	-	-	GO:0003676//nucleic acid binding	-	--
chr1	20507479	20507734	MergePeak_834	392	473	43.2691878396755	51.9455732338312	20507606	Distal Intergenic	1	20500568	20502640	2073	2	evm.TU.contig292.16	evm.model.contig292.16	-4966	--	ONI29435.1 hypothetical protein PRUPE_1G198100 [Prunus persica]	-	-	-	-	-	-	-	--
chr1	20529452	20529905	MergePeak_835	805	783	50.1040312303354	48.4878890183336	20529678	Distal Intergenic	1	20519541	20526567	7027	2	evm.TU.contig292.14	evm.model.contig292.14	-3111	3BETAHSD/D3	XP_007225617.1 3beta-hydroxysteroid-dehydrogenase/decarboxylase [Prunus persica]	Metabolism	Lipid metabolism	ko00100//Steroid biosynthesis	K23558	-	GO:0003854//3-beta-hydroxy-delta5-steroid dehydrogenase activity;GO:0016616//oxidoreductase activity, acting on the CH-OH group of donors, NAD or NADP as acceptor	GO:0006694//steroid biosynthetic process;GO:0055114//oxidation-reduction process	--
chr1	20539842	20540253	MergePeak_836	855	802	58.6410233452309	54.7273626910669	20540047	Downstream (1-2kb)	1	20533206	20535113	1908	2	evm.TU.contig292.13	evm.model.contig292.13	-4934	--	CAB4299750.1 unnamed protein product [Prunus armeniaca]	-	-	-	-	-	-	-	--
chr1	20550884	20551607	MergePeak_837	839	978	32.7458325380428	37.9776122767799	20551245	Distal Intergenic	1	20542029	20547411	5383	2	evm.TU.contig292.12	evm.model.contig292.12	-3834	GLX2-4	XP_007222618.1 hydroxyacylglutathione hydrolase 2, mitochondrial [Prunus persica]	Metabolism	Carbohydrate metabolism	ko00620//Pyruvate metabolism	K01069	-	GO:0004416//hydroxyacylglutathione hydrolase activity	GO:0019243//methylglyoxal catabolic process to D-lactate via S-lactoyl-glutathione	--
chr1	20552164	20552487	MergePeak_838	607	624	52.9390718441583	54.1460708549652	20552325	Distal Intergenic	1	20542029	20547411	5383	2	evm.TU.contig292.12	evm.model.contig292.12	-4914	GLX2-4	XP_007222618.1 hydroxyacylglutathione hydrolase 2, mitochondrial [Prunus persica]	Metabolism	Carbohydrate metabolism	ko00620//Pyruvate metabolism	K01069	-	GO:0004416//hydroxyacylglutathione hydrolase activity	GO:0019243//methylglyoxal catabolic process to D-lactate via S-lactoyl-glutathione	--
chr1	20657631	20658363	MergePeak_839	625	621	24.0939877159426	23.8185321131599	20657997	Distal Intergenic	1	20657485	20657790	306	1	evm.TU.contig292.7	evm.model.contig292.7	512	--	VVA30333.1 Hypothetical predicted protein [Prunus dulcis]	-	-	-	-	-	-	-	--
chr1	20687836	20688121	MergePeak_840	505	611	49.8951102818008	60.0623810445375	20687978	Downstream (<1kb)	1	20688825	20690057	1233	2	evm.TU.contig292.5	evm.model.contig292.5	2079	RPL38A	KAG4960287.1 hypothetical protein JHK87_036920 [Glycine soja]	Human Diseases;Genetic Information Processing;Human Diseases	Drug resistance: antineoplastic;Translation;Infectious disease: viral	ko01522//Endocrine resistance;ko03010//Ribosome;ko05171//Coronavirus disease - COVID-19	K02923;K02923;K02923	GO:0005840//ribosome	GO:0003735//structural constituent of ribosome	GO:0006412//translation	--
chr1	20707690	20707996	MergePeak_841	742	722	68.2964565622053	66.1189867982142	20707843	Distal Intergenic	1	20692527	20698370	5844	2	evm.TU.contig292.4	evm.model.contig292.4	-9473	At1g04970	VVA30340.1 PREDICTED: putative BPI/LBP family [Prunus dulcis]	Human Diseases;Human Diseases;Organismal Systems;Environmental Information Processing	Drug resistance: antineoplastic;Infectious disease: bacterial;Immune system;Signal transduction	ko01522//Endocrine resistance;ko05152//Tuberculosis;ko04620//Toll-like receptor signaling pathway;ko04064//NF-kappa B signaling pathway	K05399;K05399;K05399;K05399	-	GO:0008289//lipid binding	-	--
chr1	20733826	20734096	MergePeak_842	482	506	50.2586002891147	52.4938702824677	20733961	Distal Intergenic	1	20749728	20749902	175	1	evm.TU.contig292.3	evm.model.contig292.3	-15767	--	PQQ18432.1 hypothetical protein Pyn_23526 [Prunus yedoensis var. nudiflora] [Prunus yedoensis]	-	-	-	-	-	-	-	--
chr1	20749657	20750053	MergePeak_843	618	655	43.9876347461791	46.3850640898111	20749855	Exon (evm.model.contig292.3/evm.TU.contig292.3, exon 1 of 1)	1	20749728	20749902	175	1	evm.TU.contig292.3	evm.model.contig292.3	127	--	PQQ18432.1 hypothetical protein Pyn_23526 [Prunus yedoensis var. nudiflora] [Prunus yedoensis]	-	-	-	-	-	-	-	--
chr1	20762711	20763013	MergePeak_844	640	664	59.6856581771775	61.6102283757182	20762862	Distal Intergenic	1	20749728	20749902	175	1	evm.TU.contig292.3	evm.model.contig292.3	13134	--	PQQ18432.1 hypothetical protein Pyn_23526 [Prunus yedoensis var. nudiflora] [Prunus yedoensis]	-	-	-	-	-	-	-	--
chr1	20771166	20771507	MergePeak_845	407	391	33.6279927451924	32.1423791057056	20771336	Distal Intergenic	1	20788052	20789401	1350	2	evm.TU.contig292.2	evm.model.contig292.2	18065	SHR	XP_007221612.1 protein SHORT-ROOT [Prunus persica]	-	-	-	-	-	-	-	GRAS
chr1	20800059	20800379	MergePeak_846	392	352	34.5075142895854	30.8293947642936	20800219	Distal Intergenic	1	20788052	20789401	1350	2	evm.TU.contig292.2	evm.model.contig292.2	-10818	SHR	XP_007221612.1 protein SHORT-ROOT [Prunus persica]	-	-	-	-	-	-	-	GRAS
chr1	20823787	20824298	MergePeak_847	659	679	36.3704015131966	37.2844019299909	20824042	Distal Intergenic	1	20827623	20835121	7499	2	evm.TU.contig292.1	evm.model.contig292.1	11079	--	XP_020413514.1 uncharacterized protein LOC18790556 isoform X2 [Prunus persica]	-	-	-	-	-	-	-	--
chr1	20831933	20832323	MergePeak_848	550	489	39.7483013715898	35.1608584250495	20832128	Intron (evm.model.contig292.1/evm.TU.contig292.1, intron 4 of 11)	1	20827623	20835121	7499	2	evm.TU.contig292.1	evm.model.contig292.1	2993	--	XP_020413514.1 uncharacterized protein LOC18790556 isoform X2 [Prunus persica]	-	-	-	-	-	-	-	--
chr1	20842214	20842506	MergePeak_849	557	547	53.7180472281379	52.486434789773	20842360	Distal Intergenic	1	20827623	20835121	7499	2	evm.TU.contig292.1	evm.model.contig292.1	-7239	--	XP_020413514.1 uncharacterized protein LOC18790556 isoform X2 [Prunus persica]	-	-	-	-	-	-	-	--
chr1	20843324	20843632	MergePeak_850	368	518	33.6528601809668	47.1301311287991	20843478	Distal Intergenic	1	20827623	20835121	7499	2	evm.TU.contig292.1	evm.model.contig292.1	-8357	--	XP_020413514.1 uncharacterized protein LOC18790556 isoform X2 [Prunus persica]	-	-	-	-	-	-	-	--
chr1	20846273	20846857	MergePeak_851	969	914	46.8058948729342	43.9255994924008	20846565	Distal Intergenic	1	20827623	20835121	7499	2	evm.TU.contig292.1	evm.model.contig292.1	-11444	--	XP_020413514.1 uncharacterized protein LOC18790556 isoform X2 [Prunus persica]	-	-	-	-	-	-	-	--
chr1	20871434	20871718	MergePeak_852	610	598	60.4808125048669	58.9907192998832	20871576	Distal Intergenic	1	20876911	20877204	294	2	evm.TU.contig294.15	evm.model.contig294.15	5628	--	VVA35089.1 PREDICTED: reverse mRNAase [Prunus dulcis]	-	-	-	-	-	-	-	--
chr1	20873868	20874500	MergePeak_853	1113	1174	49.6848629492821	52.1424885757895	20874184	Downstream (2-3kb)	1	20876911	20877204	294	2	evm.TU.contig294.15	evm.model.contig294.15	3020	--	VVA35089.1 PREDICTED: reverse mRNAase [Prunus dulcis]	-	-	-	-	-	-	-	--
chr1	20912480	20913267	MergePeak_854	1353	1347	48.5181486767479	48.0583378300525	20912873	Distal Intergenic	1	20904580	20906342	1763	1	evm.TU.contig294.13	evm.model.contig294.13	8293	--	VVA37392.1 PREDICTED: ALP1 [Prunus dulcis]	-	-	-	-	-	-	-	--
chr1	20916581	20917739	MergePeak_855	1751	1730	42.6909040698825	41.9652712821966	20917160	Distal Intergenic	1	20922877	20928852	5976	1	evm.TU.contig294.12	evm.model.contig294.12	-5717	-	-	-	-	-	-	-	-	-	-
chr1	20919618	20919885	MergePeak_856	596	605	62.8411476148561	63.4669968007934	20919751	Distal Intergenic	1	20922877	20928852	5976	1	evm.TU.contig294.12	evm.model.contig294.12	-3126	-	-	-	-	-	-	-	-	-	-
chr1	21145731	21146318	MergePeak_857	310	264	14.8976240236561	12.6227496420131	21146024	Distal Intergenic	1	21044934	21045293	360	2	evm.TU.contig294.6	evm.model.contig294.6	-100731	VTL1	ONI29518.1 hypothetical protein PRUPE_1G200600 [Prunus persica]	-	-	-	-	-	GO:0005384//manganese ion transmembrane transporter activity	GO:0030026//cellular manganese ion homeostasis	--
chr1	21975543	21975893	MergePeak_858	314	334	25.2787254731705	26.7526444756781	21975718	Distal Intergenic	1	22120482	22120678	197	1	evm.TU.contig275.2	evm.model.contig275.2	-144764	--	VVA38498.1 PREDICTED: zinc finger BED domain-containing, partial [Prunus dulcis]	-	-	-	-	-	-	-	--
chr1	22150119	22150369	MergePeak_859	427	442	48.0714027678125	49.5080608016515	22150244	Distal Intergenic	1	22121273	22121758	486	1	evm.TU.contig275.3	evm.model.contig275.3	28971	-	-	-	-	-	-	-	-	-	-
chr1	22208808	22209079	MergePeak_860	470	455	48.8271747530552	47.0294457334027	22208943	Distal Intergenic	1	22121273	22121758	486	1	evm.TU.contig275.3	evm.model.contig275.3	87670	-	-	-	-	-	-	-	-	-	-
chr1	22242398	22242675	MergePeak_861	473	452	48.0782871194632	45.7110299331762	22242536	Distal Intergenic	1	22360093	22360338	246	1	evm.TU.contig275.4	evm.model.contig275.4	-117557	--	VVA37519.1 PREDICTED: Protein of unknown function DUF761 [Prunus dulcis]	-	-	-	-	-	-	-	--
chr1	22354397	22354957	MergePeak_862	662	624	33.3447733710097	31.2715275526002	22354677	Distal Intergenic	1	22360093	22360338	246	1	evm.TU.contig275.4	evm.model.contig275.4	-5416	--	VVA37519.1 PREDICTED: Protein of unknown function DUF761 [Prunus dulcis]	-	-	-	-	-	-	-	--
chr1	22357719	22358058	MergePeak_863	355	333	29.5040800635482	27.5354820733593	22357888	Downstream (2-3kb)	1	22360093	22360338	246	1	evm.TU.contig275.4	evm.model.contig275.4	-2205	--	VVA37519.1 PREDICTED: Protein of unknown function DUF761 [Prunus dulcis]	-	-	-	-	-	-	-	--
chr1	22377929	22378341	MergePeak_864	821	902	56.1727579643205	61.4021889365721	22378135	Promoter (<=1kb)	1	22378663	22379127	465	1	evm.TU.contig275.7	evm.model.contig275.7	-528	--	XP_021827477.1 uncharacterized protein LOC110768097 [Prunus avium]	-	-	-	-	-	-	-	--
chr1	22378897	22379657	MergePeak_865	1078	1162	40.0282631263226	42.9288089306499	22379277	Exon (evm.model.contig275.8/evm.TU.contig275.8, exon 1 of 1)	1	22379178	22379567	390	1	evm.TU.contig275.8	evm.model.contig275.8	99	--	-	-	-	-	-	-	-	-	--
chr1	22387555	22388221	MergePeak_866	1419	1511	60.1158792468251	63.6892299812598	22387888	Downstream (2-3kb)	1	22390391	22391364	974	2	evm.TU.contig275.9	evm.model.contig275.9	3476	IAA31	XP_007225891.1 auxin-responsive protein IAA31 isoform X2 [Prunus persica]	-	-	-	-	GO:0005634//nucleus	GO:0005515//protein binding	GO:0006355//regulation of transcription, DNA-templated	--
chr1	22394697	22394986	MergePeak_867	478	418	46.5760378040588	40.5233790231523	22394841	Distal Intergenic	1	22390391	22391364	974	2	evm.TU.contig275.9	evm.model.contig275.9	-3477	IAA31	XP_007225891.1 auxin-responsive protein IAA31 isoform X2 [Prunus persica]	-	-	-	-	GO:0005634//nucleus	GO:0005515//protein binding	GO:0006355//regulation of transcription, DNA-templated	--
chr1	22449951	22450472	MergePeak_868	596	593	32.2632711892365	31.9382825102729	22450211	Downstream (2-3kb)	1	22452478	22453047	570	1	evm.TU.contig275.13	evm.model.contig275.13	-2267	--	XP_020411263.1 putative F-box protein At1g65770 [Prunus persica]	-	-	-	-	-	-	-	--
chr1	22458528	22458976	MergePeak_869	650	636	40.9071909033794	39.8233822477926	22458752	Exon (evm.model.contig275.15/evm.TU.contig275.15, exon 2 of 3)	1	22457879	22459083	1205	1	evm.TU.contig275.15	evm.model.contig275.15	873	RBL14	XP_007222564.1 rhomboid-like protein 14, mitochondrial [Prunus persica]	Human Diseases	Drug resistance: antineoplastic	ko01522//Endocrine resistance	K09651	GO:0016021//integral component of membrane	GO:0004252//serine-type endopeptidase activity	-	--
chr1	22469903	22470243	MergePeak_870	524	599	43.4219726911053	49.3855404882333	22470073	Exon (evm.model.contig275.17/evm.TU.contig275.17, exon 5 of 5)	1	22465772	22471100	5329	1	evm.TU.contig275.17	evm.model.contig275.17	4301	CHX19	XP_007225273.1 cation/H(+) antiporter 19 [Prunus persica]	-	-	-	-	GO:0016021//integral component of membrane	GO:0015299//solute:proton antiporter activity	GO:0006812//cation transport;GO:0055085//transmembrane transport	--
chr1	22470538	22471121	MergePeak_871	723	832	34.9830839341184	40.053257892714	22470829	Exon (evm.model.contig275.17/evm.TU.contig275.17, exon 5 of 5)	1	22465772	22471100	5329	1	evm.TU.contig275.17	evm.model.contig275.17	5057	CHX19	XP_007225273.1 cation/H(+) antiporter 19 [Prunus persica]	-	-	-	-	GO:0016021//integral component of membrane	GO:0015299//solute:proton antiporter activity	GO:0006812//cation transport;GO:0055085//transmembrane transport	--
chr1	22471621	22471880	MergePeak_872	207	239	22.4972606161704	25.8435351499327	22471750	Distal Intergenic	1	22465772	22471100	5329	1	evm.TU.contig275.17	evm.model.contig275.17	5978	CHX19	XP_007225273.1 cation/H(+) antiporter 19 [Prunus persica]	-	-	-	-	GO:0016021//integral component of membrane	GO:0015299//solute:proton antiporter activity	GO:0006812//cation transport;GO:0055085//transmembrane transport	--
chr1	22516772	22517418	MergePeak_873	1037	1056	45.2905002451437	45.886718945927	22517095	Exon (evm.model.contig275.20/evm.TU.contig275.20, exon 1 of 2)	1	22516205	22517570	1366	2	evm.TU.contig275.20	evm.model.contig275.20	475	At5g03795	XP_007226557.2 probable glycosyltransferase At5g03795 [Prunus persica]	-	-	-	-	-	GO:0016757//transferase activity, transferring glycosyl groups	GO:0006486//protein glycosylation	--
chr1	22529342	22529861	MergePeak_874	723	688	39.2886942644714	37.1973895045057	22529601	Promoter (<=1kb)	1	22527784	22529565	1782	2	evm.TU.contig275.23	evm.model.contig275.23	-36	FES1	KAH0992069.1 hypothetical protein GBA52_003552 [Prunus armeniaca]	-	-	-	-	-	-	-	--
chr1	22545140	22545833	MergePeak_875	1123	1118	45.7249171971587	45.2907696416532	22545486	Distal Intergenic	1	22538459	22539769	1311	2	evm.TU.contig275.25	evm.model.contig275.25	-5717	ERF1-3	XP_007222327.1 eukaryotic peptide chain release factor subunit 1-3 [Prunus persica]	Human Diseases;Genetic Information Processing	Drug resistance: antineoplastic;Translation	ko01522//Endocrine resistance;ko03015//mRNA surveillance pathway	K03265;K03265	-	GO:0003747//translation release factor activity	GO:0006415//translational termination	--
chr1	22546724	22547041	MergePeak_876	505	436	44.8742186811164	38.5466585694636	22546882	Distal Intergenic	1	22538459	22539769	1311	2	evm.TU.contig275.25	evm.model.contig275.25	-7113	ERF1-3	XP_007222327.1 eukaryotic peptide chain release factor subunit 1-3 [Prunus persica]	Human Diseases;Genetic Information Processing	Drug resistance: antineoplastic;Translation	ko01522//Endocrine resistance;ko03015//mRNA surveillance pathway	K03265;K03265	-	GO:0003747//translation release factor activity	GO:0006415//translational termination	--
chr1	22615747	22616088	MergePeak_877	422	425	34.8673536571773	34.9373685931582	22615917	Exon (evm.model.contig275.34/evm.TU.contig275.34, exon 2 of 4)	1	22614358	22616104	1747	2	evm.TU.contig275.34	evm.model.contig275.34	187	--	XP_007225994.1 uncharacterized protein LOC18788232 [Prunus persica]	-	-	-	-	-	-	-	--
chr1	22627216	22627596	MergePeak_878	207	211	15.3524613128722	15.5699	22627406	Distal Intergenic	1	22625943	22626743	801	1	evm.TU.contig275.35	evm.model.contig275.35	1463	--	XP_007222189.1 uncharacterized protein LOC18792350 [Prunus persica]	-	-	-	-	-	-	-	--
chr1	22663575	22664008	MergePeak_879	537	523	34.9636849354361	33.8796821403298	22663791	Distal Intergenic	1	22659339	22661817	2479	1	evm.TU.contig275.43	evm.model.contig275.43	4452	PAT07	XP_020410432.1 probable protein S-acyltransferase 6 [Prunus persica]	Environmental Information Processing	Signal transduction	ko04391//Hippo signaling pathway - fly	K16675	-	GO:0016409//palmitoyltransferase activity	-	--
chr1	22829575	22829833	MergePeak_880	490	519	53.4600004196763	56.3371614857906	22829704	Promoter (<=1kb)	1	22830015	22834439	4425	1	evm.TU.contig275.58	evm.model.contig275.58	-311	--	XP_007221876.1 uncharacterized protein LOC18788560 [Prunus persica]	-	-	-	-	-	-	-	--
chr1	22835534	22835855	MergePeak_881	577	489	50.6352062537564	42.6953280875601	22835694	Promoter (<=1kb)	1	22835841	22836891	1051	1	evm.TU.contig275.59	evm.model.contig275.59	-147	At4g14100	XP_007226105.1 uncharacterized protein At4g14100 [Prunus persica]	-	-	-	-	-	-	-	--
chr1	22862217	22862513	MergePeak_882	313	280	29.7797145194935	26.5050696492837	22862365	Distal Intergenic	1	22851568	22858447	6880	1	evm.TU.contig275.65	evm.model.contig275.65	10797	--	PQP91861.1 uncharacterized protein Pyn_39057 [Prunus yedoensis var. nudiflora] [Prunus yedoensis]	-	-	-	-	-	-	-	--
chr1	22892543	22892919	MergePeak_883	269	243	20.1624624546055	18.1214227137026	22892731	Promoter (<=1kb)	1	22892904	22894741	1838	1	evm.TU.contig275.66	evm.model.contig275.66	-173	--	XP_020411410.1 mediator-associated protein 2 [Prunus persica]	-	-	-	-	-	-	-	--
chr1	22895358	22895704	MergePeak_884	396	493	32.2477	39.9433800238551	22895531	Promoter (<=1kb)	1	22896434	22898868	2435	1	evm.TU.contig275.67	evm.model.contig275.67	-903	CYP51G1	XP_020409963.1 sterol 14-demethylase [Prunus persica]	Human Diseases;Metabolism	Drug resistance: antineoplastic;Lipid metabolism	ko01522//Endocrine resistance;ko00100//Steroid biosynthesis	K05917;K05917	-	GO:0004497//monooxygenase activity;GO:0005506//iron ion binding;GO:0016705//oxidoreductase activity, acting on paired donors, with incorporation or reduction of molecular oxygen;GO:0020037//heme binding	GO:0055114//oxidation-reduction process	--
chr1	22896429	22896871	MergePeak_885	404	369	25.7697544751152	23.4180111099157	22896650	Exon (evm.model.contig275.67/evm.TU.contig275.67, exon 1 of 2)	1	22896434	22898868	2435	1	evm.TU.contig275.67	evm.model.contig275.67	216	CYP51G1	XP_020409963.1 sterol 14-demethylase [Prunus persica]	Human Diseases;Metabolism	Drug resistance: antineoplastic;Lipid metabolism	ko01522//Endocrine resistance;ko00100//Steroid biosynthesis	K05917;K05917	-	GO:0004497//monooxygenase activity;GO:0005506//iron ion binding;GO:0016705//oxidoreductase activity, acting on paired donors, with incorporation or reduction of molecular oxygen;GO:0020037//heme binding	GO:0055114//oxidation-reduction process	--
chr1	22905348	22905905	MergePeak_886	507	510	25.6747605702178	25.6958710943228	22905626	Promoter (<=1kb)	1	22902751	22905512	2762	2	evm.TU.contig275.69	evm.model.contig275.69	-114	tal	XP_007222221.1 uncharacterized protein LOC18792375 [Prunus persica]	Metabolism	Carbohydrate metabolism	ko00030//Pentose phosphate pathway	K00616	GO:0005737//cytoplasm	GO:0003824//catalytic activity;GO:0004801//sedoheptulose-7-phosphate:D-glyceraldehyde-3-phosphate glyceronetransferase activity	GO:0005975//carbohydrate metabolic process;GO:0006098//pentose-phosphate shunt	--
chr1	22911491	22911815	MergePeak_887	332	408	28.8660503364969	35.2942672507868	22911653	Promoter (1-2kb)	1	22907515	22909689	2175	2	evm.TU.contig275.70	evm.model.contig275.70	-1964	IRX10	XP_007222455.2 probable beta-1,4-xylosyltransferase IRX10 [Prunus persica]	Human Diseases	Drug resistance: antineoplastic	ko01522//Endocrine resistance	K20870	-	GO:0016757//transferase activity, transferring glycosyl groups	GO:0006486//protein glycosylation	--
chr1	22932150	22932403	MergePeak_888	406	359	45.1673861813485	39.7363616593866	22932276	Exon (evm.model.contig275.75/evm.TU.contig275.75, exon 2 of 5)	1	22931391	22932844	1454	2	evm.TU.contig275.75	evm.model.contig275.75	568	--	XP_007223214.1 uncharacterized protein LOC18788432 [Prunus persica]	-	-	-	-	-	-	-	--
chr1	22937815	22938328	MergePeak_889	658	729	36.1739068987615	39.8741811073885	22938071	Distal Intergenic	1	22931391	22932844	1454	2	evm.TU.contig275.75	evm.model.contig275.75	-5227	--	XP_007223214.1 uncharacterized protein LOC18788432 [Prunus persica]	-	-	-	-	-	-	-	--
chr1	22953631	22953927	MergePeak_890	423	381	40.2454288873667	36.0658269156324	22953779	Intron (evm.model.contig275.77/evm.TU.contig275.77, intron 2 of 4)	1	22951913	22955800	3888	2	evm.TU.contig275.77	evm.model.contig275.77	2021	--	XP_020411176.1 uncharacterized protein LOC18792246 [Prunus persica]	-	-	-	-	-	-	-	--
chr1	22961315	22961849	MergePeak_891	297	336	15.6868343020513	17.6568351831864	22961582	Promoter (<=1kb)	1	22960483	22961112	630	2	evm.TU.contig275.78	evm.model.contig275.78	-470	-	-	-	-	-	-	-	-	-	-
chr1	22984536	22985162	MergePeak_892	2266	2427	102.123339147562	108.825232396486	22984849	Promoter (1-2kb)	1	22977339	22983691	6353	2	evm.TU.contig275.81	evm.model.contig275.81	-1158	ML4	XP_007225366.2 protein MEI2-like 4 isoform X2 [Prunus persica]	-	-	-	-	-	GO:0003676//nucleic acid binding	-	--
chr1	22987483	22987829	MergePeak_893	589	624	47.9643387874024	50.5571382046361	22987656	Distal Intergenic	1	22977339	22983691	6353	2	evm.TU.contig275.81	evm.model.contig275.81	-3965	ML4	XP_007225366.2 protein MEI2-like 4 isoform X2 [Prunus persica]	-	-	-	-	-	GO:0003676//nucleic acid binding	-	--
chr1	23002299	23002687	MergePeak_894	766	820	55.6431631250263	59.264089812583	23002493	Distal Intergenic	1	22977339	22983691	6353	2	evm.TU.contig275.81	evm.model.contig275.81	-18802	ML4	XP_007225366.2 protein MEI2-like 4 isoform X2 [Prunus persica]	-	-	-	-	-	GO:0003676//nucleic acid binding	-	--
chr1	23019503	23019888	MergePeak_895	534	529	39.0918833564753	38.5297095467053	23019695	Distal Intergenic	1	22977339	22983691	6353	2	evm.TU.contig275.81	evm.model.contig275.81	-36004	ML4	XP_007225366.2 protein MEI2-like 4 isoform X2 [Prunus persica]	-	-	-	-	-	GO:0003676//nucleic acid binding	-	--
chr1	23029551	23029934	MergePeak_896	810	792	59.6055138607774	57.9857561679976	23029742	Distal Intergenic	1	23064602	23071225	6624	1	evm.TU.contig275.82	evm.model.contig275.82	-34860	SUVH4	XP_020417219.1 histone-lysine N-methyltransferase, H3 lysine-9 specific SUVH4 [Prunus persica]	Human Diseases;Metabolism;Organismal Systems	Drug resistance: antineoplastic;Amino acid metabolism;Aging	ko01522//Endocrine resistance;ko00310//Lysine degradation;ko04211//Longevity regulating pathway	K11420;K11420;K11420	GO:0005634//nucleus	GO:0005515//protein binding;GO:0008270//zinc ion binding;GO:0018024//histone-lysine N-methyltransferase activity	GO:0016571//histone methylation;GO:0034968//histone lysine methylation	--
chr1	23044192	23045117	MergePeak_897	740	693	22.5815305691258	21.0401879832043	23044654	Distal Intergenic	1	23064602	23071225	6624	1	evm.TU.contig275.82	evm.model.contig275.82	-19948	SUVH4	XP_020417219.1 histone-lysine N-methyltransferase, H3 lysine-9 specific SUVH4 [Prunus persica]	Human Diseases;Metabolism;Organismal Systems	Drug resistance: antineoplastic;Amino acid metabolism;Aging	ko01522//Endocrine resistance;ko00310//Lysine degradation;ko04211//Longevity regulating pathway	K11420;K11420;K11420	GO:0005634//nucleus	GO:0005515//protein binding;GO:0008270//zinc ion binding;GO:0018024//histone-lysine N-methyltransferase activity	GO:0016571//histone methylation;GO:0034968//histone lysine methylation	--
chr1	23078949	23079283	MergePeak_898	619	663	52.2129803672429	55.6411489308113	23079116	Distal Intergenic	1	23089244	23091558	2315	1	evm.TU.contig275.83	evm.model.contig275.83	-10128	ASR3	XP_007222471.2 trihelix transcription factor ASR3 [Prunus persica]	-	-	-	-	-	-	-	Trihelix
chr1	23079954	23080231	MergePeak_899	437	467	44.4190517361637	47.2279888911356	23080092	Distal Intergenic	1	23089244	23091558	2315	1	evm.TU.contig275.83	evm.model.contig275.83	-9152	ASR3	XP_007222471.2 trihelix transcription factor ASR3 [Prunus persica]	-	-	-	-	-	-	-	Trihelix
chr1	23087439	23087713	MergePeak_900	408	459	41.923748900542	46.9253325947961	23087576	Promoter (1-2kb)	1	23089244	23091558	2315	1	evm.TU.contig275.83	evm.model.contig275.83	-1668	ASR3	XP_007222471.2 trihelix transcription factor ASR3 [Prunus persica]	-	-	-	-	-	-	-	Trihelix
chr1	23098777	23099028	MergePeak_901	304	280	34.0883267982153	31.2381178009415	23098902	Intron (evm.model.contig275.85/evm.TU.contig275.85, intron 1 of 3)	1	23098275	23110857	12583	1	evm.TU.contig275.85	evm.model.contig275.85	627	--	VVA35229.1 PREDICTED: JINGUBANG [Prunus dulcis]	-	-	-	-	-	-	-	--
chr1	23126556	23126863	MergePeak_902	727	777	66.6985413399291	70.9247265525921	23126709	Distal Intergenic	1	23130870	23137727	6858	1	evm.TU.contig275.87	evm.model.contig275.87	-4161	AGD3	XP_007225279.1 ADP-ribosylation factor GTPase-activating protein AGD3 [Prunus persica]	Human Diseases;Cellular Processes	Drug resistance: antineoplastic;Transport and catabolism	ko01522//Endocrine resistance;ko04144//Endocytosis	K12489;K12489	-	GO:0005096//GTPase activator activity;GO:0005515//protein binding	-	--
chr1	23142037	23142297	MergePeak_903	402	364	43.5229363022586	39.209223722561	23142167	Exon (evm.model.contig275.88/evm.TU.contig275.88, exon 2 of 2)	1	23140586	23142363	1778	1	evm.TU.contig275.88	evm.model.contig275.88	1581	CRN	XP_020418581.1 inactive leucine-rich repeat receptor-like protein kinase CORYNE [Prunus persica]	-	-	-	-	-	GO:0004672//protein kinase activity;GO:0005524//ATP binding	GO:0006468//protein phosphorylation	--
chr1	23144421	23144742	MergePeak_904	535	555	46.9494546720271	48.4578877067399	23144581	Exon (evm.model.contig275.89/evm.TU.contig275.89, exon 1 of 3)	1	23144490	23145109	620	1	evm.TU.contig275.89	evm.model.contig275.89	91	LIR1	XP_007223724.1 light-regulated protein [Prunus persica]	-	-	-	-	GO:0009507//chloroplast	-	-	--
chr1	23164706	23165026	MergePeak_905	241	176	21.2151	15.4146973821468	23164866	Downstream (1-2kb)	1	23159293	23161930	2638	2	evm.TU.contig275.94	evm.model.contig275.94	-2936	SCPL45	XP_007223032.1 serine carboxypeptidase-like 45 isoform X2 [Prunus persica]	Human Diseases	Drug resistance: antineoplastic	ko01522//Endocrine resistance	K16297	-	GO:0004185//serine-type carboxypeptidase activity	GO:0006508//proteolysis	--
chr1	23206893	23207792	MergePeak_906	1734	1680	54.442646141676	52.4800379055817	23207342	Distal Intergenic	1	23227561	23228784	1224	1	evm.TU.contig275.98	evm.model.contig275.98	-20219	BHLH137	ONI29853.1 hypothetical protein PRUPE_1G217700 [Prunus persica]	-	-	-	-	-	GO:0046983//protein dimerization activity	GO:0006355//regulation of transcription, DNA-templated	bHLH
chr1	23210985	23211330	MergePeak_907	568	610	46.3879177877753	49.5656840251933	23211157	Distal Intergenic	1	23227561	23228784	1224	1	evm.TU.contig275.98	evm.model.contig275.98	-16404	BHLH137	ONI29853.1 hypothetical protein PRUPE_1G217700 [Prunus persica]	-	-	-	-	-	GO:0046983//protein dimerization activity	GO:0006355//regulation of transcription, DNA-templated	bHLH
chr1	23368407	23368821	MergePeak_908	644	616	43.8500822719465	41.7311144791372	23368614	Distal Intergenic	1	23357133	23359367	2235	2	evm.TU.contig275.101	evm.model.contig275.101	-9247	-	-	-	-	-	-	-	-	-	-
chr1	23380722	23381101	MergePeak_909	543	485	40.3783785124705	35.8827326845025	23380911	Distal Intergenic	1	23357133	23359367	2235	2	evm.TU.contig275.101	evm.model.contig275.101	-21544	-	-	-	-	-	-	-	-	-	-
chr1	23391440	23391749	MergePeak_910	641	612	58.4290705047679	55.5030815637373	23391594	Distal Intergenic	1	23357133	23359367	2235	2	evm.TU.contig275.101	evm.model.contig275.101	-32227	-	-	-	-	-	-	-	-	-	-
chr1	23392110	23392603	MergePeak_911	660	648	37.7528400881577	36.8786848208685	23392356	Distal Intergenic	1	23357133	23359367	2235	2	evm.TU.contig275.101	evm.model.contig275.101	-32989	-	-	-	-	-	-	-	-	-	-
chr1	23400855	23401151	MergePeak_912	330	374	31.3971431036194	35.4032001744003	23401003	Distal Intergenic	1	23426849	23434095	7247	2	evm.TU.contig275.102	evm.model.contig275.102	33092	LAX2	XP_034199667.1 protein LAX PANICLE 2 [Prunus dulcis]	-	-	-	-	-	-	-	--
chr1	23403356	23403702	MergePeak_913	421	376	34.2835087088225	30.4639166104859	23403529	Distal Intergenic	1	23426849	23434095	7247	2	evm.TU.contig275.102	evm.model.contig275.102	30566	LAX2	XP_034199667.1 protein LAX PANICLE 2 [Prunus dulcis]	-	-	-	-	-	-	-	--
chr1	23449159	23449585	MergePeak_914	572	591	37.853042786284	38.9123064597676	23449372	Distal Intergenic	1	23454790	23457153	2364	2	evm.TU.contig275.103	evm.model.contig275.103	7781	-	-	-	-	-	-	-	-	-	-
chr1	23460261	23460941	MergePeak_915	483	445	20.0416124921341	18.3713159754435	23460601	Promoter (<=1kb)	1	23459284	23459836	553	2	evm.TU.contig275.104	evm.model.contig275.104	-765	RPS27B	XP_007226686.2 40S ribosomal protein S27-2 [Prunus persica]	Human Diseases;Genetic Information Processing;Human Diseases	Drug resistance: antineoplastic;Translation;Infectious disease: viral	ko01522//Endocrine resistance;ko03010//Ribosome;ko05171//Coronavirus disease - COVID-19	K02978;K02978;K02978	GO:0005840//ribosome	GO:0003735//structural constituent of ribosome	GO:0006412//translation	--
chr1	23470720	23471125	MergePeak_916	839	793	58.3940462008448	54.9129179175663	23470922	Downstream (2-3kb)	1	23473793	23474088	296	2	evm.TU.contig275.107	evm.model.contig275.107	3166	--	TQD93170.1 hypothetical protein C1H46_021263 [Malus baccata]	-	-	-	-	-	-	-	--
chr1	23492926	23493408	MergePeak_917	831	820	48.6168184828094	47.7302917952273	23493167	Distal Intergenic	1	23498344	23500341	1998	2	evm.TU.contig275.108	evm.model.contig275.108	7174	-	-	-	-	-	-	-	-	-	-
chr1	23498542	23499060	MergePeak_918	1105	1061	60.1627337505771	57.4745254106339	23498801	Exon (evm.model.contig275.108/evm.TU.contig275.108, exon 1 of 1)	1	23498344	23500341	1998	2	evm.TU.contig275.108	evm.model.contig275.108	1540	-	-	-	-	-	-	-	-	-	-
chr1	23500135	23500431	MergePeak_919	618	660	58.7982861758691	62.4762356018829	23500283	Exon (evm.model.contig275.108/evm.TU.contig275.108, exon 1 of 1)	1	23498344	23500341	1998	2	evm.TU.contig275.108	evm.model.contig275.108	58	-	-	-	-	-	-	-	-	-	-
chr1	23502866	23503245	MergePeak_920	827	879	61.4970884526945	65.0328289271705	23503055	Exon (evm.model.contig275.109/evm.TU.contig275.109, exon 2 of 3)	1	23501879	23503930	2052	1	evm.TU.contig275.109	evm.model.contig275.109	1176	-	-	-	-	-	-	-	-	-	-
chr1	23580768	23581020	MergePeak_921	240	242	26.8054660489399	26.8919448895061	23580894	Promoter (<=1kb)	1	23576471	23580654	4184	2	evm.TU.contig275.118	evm.model.contig275.118	-240	Os08g0536000	XP_007223276.1 pyruvate dehydrogenase E1 component subunit beta-1, mitochondrial [Prunus persica]	Metabolism;Metabolism;Organismal Systems;Environmental Information Processing;Human Diseases;Metabolism	Carbohydrate metabolism;Carbohydrate metabolism;Endocrine system;Signal transduction;Cancer: overview;Carbohydrate metabolism	ko00010//Glycolysis / Gluconeogenesis;ko00620//Pyruvate metabolism;ko04922//Glucagon signaling pathway;ko04066//HIF-1 signaling pathway;ko05230//Central carbon metabolism in cancer;ko00020//Citrate cycle (TCA cycle)	K00162;K00162;K00162;K00162;K00162;K00162	-	GO:0003824//catalytic activity;GO:0004739//pyruvate dehydrogenase (acetyl-transferring) activity	GO:0006086//acetyl-CoA biosynthetic process from pyruvate	--
chr1	23608022	23608796	MergePeak_922	1073	1093	39.1228659292455	39.6502406203692	23608409	Downstream (1-2kb)	1	23609871	23610389	519	2	evm.TU.contig275.121	evm.model.contig275.121	1980	--	XP_021810244.1 uncharacterized protein LOC110753617 [Prunus avium]	-	-	-	-	-	GO:0003676//nucleic acid binding;GO:0004523//RNA-DNA hybrid ribonuclease activity	-	--
chr1	23609129	23609652	MergePeak_923	1218	1296	65.6823440270755	69.5346194714086	23609390	Downstream (<1kb)	1	23609871	23610389	519	2	evm.TU.contig275.121	evm.model.contig275.121	999	--	XP_021810244.1 uncharacterized protein LOC110753617 [Prunus avium]	-	-	-	-	-	GO:0003676//nucleic acid binding;GO:0004523//RNA-DNA hybrid ribonuclease activity	-	--
chr1	23615100	23615391	MergePeak_924	766	783	74.1273645740932	75.388704158642	23615245	Promoter (1-2kb)	1	23617204	23618542	1339	1	evm.TU.contig275.122	evm.model.contig275.122	-1959	--	XP_007223889.1 uncharacterized protein LOC18791042 [Prunus persica]	-	-	-	-	-	-	-	--
chr1	23627817	23628180	MergePeak_925	233	234	18.0878596396401	18.0734824419733	23627998	Downstream (2-3kb)	1	23630272	23631995	1724	2	evm.TU.contig275.124	evm.model.contig275.124	3997	GDPD2	ONI29895.1 hypothetical protein PRUPE_1G220500 [Prunus persica]	Metabolism	Lipid metabolism	ko00564//Glycerophospholipid metabolism	K18696	-	GO:0008081//phosphoric diester hydrolase activity	GO:0006629//lipid metabolic process	--
chr1	23644380	23644802	MergePeak_926	588	591	39.2798300955919	39.2802715326732	23644591	Distal Intergenic	1	23648085	23648994	910	2	evm.TU.contig275.125	evm.model.contig275.125	4403	DCI1	XP_007227466.1 delta(3,5)-Delta(2,4)-dienoyl-CoA isomerase, peroxisomal [Prunus persica]	Cellular Processes	Transport and catabolism	ko04146//Peroxisome	K12663	-	GO:0003824//catalytic activity	-	--
chr1	23645224	23646080	MergePeak_927	1324	1344	43.6555842733639	44.0905802707337	23645652	Downstream (2-3kb)	1	23648085	23648994	910	2	evm.TU.contig275.125	evm.model.contig275.125	3342	DCI1	XP_007227466.1 delta(3,5)-Delta(2,4)-dienoyl-CoA isomerase, peroxisomal [Prunus persica]	Cellular Processes	Transport and catabolism	ko04146//Peroxisome	K12663	-	GO:0003824//catalytic activity	-	--
chr1	23655139	23655481	MergePeak_928	402	400	33.118036078395	32.7863627065275	23655310	Exon (evm.model.contig275.126/evm.TU.contig275.126, exon 6 of 6)	1	23653508	23655326	1819	1	evm.TU.contig275.126	evm.model.contig275.126	1802	N3	XP_007222479.1 bidirectional sugar transporter N3 [Prunus persica]	-	-	-	-	GO:0016021//integral component of membrane	-	-	--
chr1	23669960	23670384	MergePeak_929	383	461	25.4649299478061	30.4957531190838	23670172	Distal Intergenic	1	23656748	23660284	3537	2	evm.TU.contig275.127	evm.model.contig275.127	-9888	PBS1	XP_007225732.1 serine/threonine-protein kinase PBS1 isoform X1 [Prunus persica]	Human Diseases;Organismal Systems	Drug resistance: antineoplastic;Environmental adaptation	ko01522//Endocrine resistance;ko04626//Plant-pathogen interaction	K13430;K13430	-	GO:0004672//protein kinase activity;GO:0005524//ATP binding	GO:0006468//protein phosphorylation	--
chr1	23687761	23688606	MergePeak_930	1176	1197	39.2798300955919	39.7787521358797	23688183	Promoter (<=1kb)	1	23688386	23688769	384	1	evm.TU.contig275.129	evm.model.contig275.129	-203	GRXC3	XP_008222218.1 PREDICTED: glutaredoxin-C1-like [Prunus mume]	-	-	-	-	-	GO:0015035//protein disulfide oxidoreductase activity	-	--
chr1	23706975	23707265	MergePeak_931	570	536	55.3496027909167	51.7844262102205	23707120	Downstream (2-3kb)	1	23709164	23709658	495	1	evm.TU.contig275.132	evm.model.contig275.132	-2044	--	XP_020415340.1 auxin-responsive protein SAUR32 [Prunus persica]	-	-	-	-	-	-	GO:0009733//response to auxin	--
chr1	23712652	23712933	MergePeak_932	398	369	39.8810519848102	36.7878685166406	23712792	Exon (evm.model.contig275.133/evm.TU.contig275.133, exon 3 of 9)	1	23712191	23714490	2300	1	evm.TU.contig275.133	evm.model.contig275.133	601	dadD	XP_007225721.1 uncharacterized protein LOC18794011 [Prunus persica]	-	-	-	-	-	GO:0016787//hydrolase activity;GO:0016810//hydrolase activity, acting on carbon-nitrogen (but not peptide) bonds	-	--
chr1	23718127	23718689	MergePeak_933	542	572	27.2034216801875	28.5637354243777	23718408	Promoter (1-2kb)	1	23720048	23727045	6998	1	evm.TU.contig275.135	evm.model.contig275.135	-1640	EXA1	XP_020409931.1 uncharacterized protein LOC18789795 [Prunus persica]	Human Diseases	Drug resistance: antineoplastic	ko01522//Endocrine resistance	K18730	-	GO:0005515//protein binding	-	--
chr1	23725869	23726211	MergePeak_934	250	264	20.5957935810914	21.6389993863081	23726040	Intron (evm.model.contig275.135/evm.TU.contig275.135, intron 8 of 10)	1	23729756	23730022	267	2	evm.TU.contig275.136	evm.model.contig275.136	3982	--	KAH7510988.1 hypothetical protein FEM48_ZijujUnG0059600 [Ziziphus jujuba var. spinosa] [Ziziphus jujuba]	-	-	-	-	-	-	-	--
chr1	23766274	23766667	MergePeak_935	297	292	21.3006506385722	20.8359831423539	23766470	Promoter (<=1kb)	1	23764494	23766304	1811	2	evm.TU.contig275.141	evm.model.contig275.141	-166	--	ONI14561.1 hypothetical protein PRUPE_4G287300 [Prunus persica]	-	-	-	-	-	-	-	--
chr1	23785826	23786312	MergePeak_936	296	276	17.1749464533967	15.9333643978519	23786069	Promoter (<=1kb)	1	23783676	23785615	1940	2	evm.TU.contig275.143	evm.model.contig275.143	-454	--	XP_020410612.1 uncharacterized protein LOC18788141 [Prunus persica]	-	-	-	-	-	-	-	--
chr1	23797227	23797665	MergePeak_937	269	283	17.3149165042967	18.1238009200451	23797446	Promoter (<=1kb)	1	23797483	23798304	822	1	evm.TU.contig275.146	evm.model.contig275.146	-37	--	XP_007223573.2 uncharacterized protein LOC18792561 [Prunus persica]	-	-	-	-	-	-	-	--
chr1	23815064	23815525	MergePeak_938	247	220	15.1073266492091	13.3877647718321	23815294	Promoter (<=1kb)	1	23809932	23815249	5318	2	evm.TU.contig275.148	evm.model.contig275.148	-45	DPL1	XP_007222304.1 sphingosine-1-phosphate lyase [Prunus persica]	Environmental Information Processing;Metabolism	Signal transduction;Lipid metabolism	ko04071//Sphingolipid signaling pathway;ko00600//Sphingolipid metabolism	K01634;K01634	-	GO:0003824//catalytic activity;GO:0016831//carboxy-lyase activity;GO:0030170//pyridoxal phosphate binding	GO:0019752//carboxylic acid metabolic process	--
chr1	23854736	23855045	MergePeak_939	212	260	19.3244351747438	23.5797405336139	23854890	Exon (evm.model.contig275.153/evm.TU.contig275.153, exon 1 of 1)	1	23854817	23855284	468	2	evm.TU.contig275.153	evm.model.contig275.153	394	--	XP_034198568.1 uncharacterized protein LOC117614011 [Prunus dulcis]	-	-	-	-	-	-	-	--
chr1	23895549	23895869	MergePeak_940	516	515	45.4231565648625	45.1055065443501	23895709	Exon (evm.model.contig275.158/evm.TU.contig275.158, exon 1 of 2)	1	23895427	23895740	314	2	evm.TU.contig275.158	evm.model.contig275.158	31	--	XP_020409571.1 uncharacterized protein LOC18792238 [Prunus persica]	-	-	-	-	-	-	-	--
chr1	23927814	23928353	MergePeak_941	129	176	6.75038576727817	9.1631812216095	23928083	Distal Intergenic	1	23933435	23935621	2187	1	evm.TU.contig275.163	evm.model.contig275.163	-5352	dnj-1	XP_020409292.1 uncharacterized protein LOC18793374 [Prunus persica]	-	-	-	-	-	-	-	--
chr1	23942907	23943411	MergePeak_942	765	786	42.8058079739445	43.7581079849228	23943159	Distal Intergenic	1	23933435	23935621	2187	1	evm.TU.contig275.163	evm.model.contig275.163	9724	dnj-1	XP_020409292.1 uncharacterized protein LOC18793374 [Prunus persica]	-	-	-	-	-	-	-	--
chr1	23993292	23993564	MergePeak_943	394	339	40.7817836796463	34.9111712127005	23993428	Downstream (<1kb)	1	23989948	23992486	2539	1	evm.TU.contig275.168	evm.model.contig275.168	3480	SPL2	XP_007222798.1 squamosa promoter-binding-like protein 2 [Prunus persica]	-	-	-	-	GO:0005634//nucleus	GO:0003677//DNA binding	-	SBP
chr1	24002213	24002889	MergePeak_944	1105	1049	46.1218003198663	43.5626396098506	24002551	Promoter (<=1kb)	1	24000474	24002395	1922	2	evm.TU.contig275.170	evm.model.contig275.170	-156	LTPG1	XP_007225920.1 non-specific lipid transfer protein GPI-anchored 1 [Prunus persica]	-	-	-	-	-	-	-	--
chr1	24017565	24017834	MergePeak_945	443	551	46.363114649678	57.3740096943958	24017699	Downstream (<1kb)	1	24018021	24024452	6432	2	evm.TU.contig275.173	evm.model.contig275.173	6753	--	XP_020415792.1 uncharacterized protein LOC18790964 [Prunus persica]	-	-	-	-	-	GO:0003824//catalytic activity	-	--
chr1	24070787	24071037	MergePeak_946	202	199	22.7410383117052	22.2898282794766	24070912	Promoter (<=1kb)	1	24065870	24070338	4469	2	evm.TU.contig275.181	evm.model.contig275.181	-574	ctdspl2	KAH0991917.1 hypothetical protein GBA52_003400 [Prunus armeniaca]	Human Diseases	Drug resistance: antineoplastic	ko01522//Endocrine resistance	K17616	-	GO:0009055//electron carrier activity;GO:0016791//phosphatase activity;GO:0051536//iron-sulfur cluster binding;GO:0051537//2 iron, 2 sulfur cluster binding	GO:0022900//electron transport chain	--
chr1	24081845	24082123	MergePeak_947	250	272	25.3202766964673	27.4089291672777	24081984	Promoter (1-2kb)	1	24078202	24080660	2459	2	evm.TU.contig275.182	evm.model.contig275.182	-1324	CYP78A5	XP_007227037.1 cytochrome P450 78A5 [Prunus persica]	-	-	-	-	-	GO:0005506//iron ion binding;GO:0016705//oxidoreductase activity, acting on paired donors, with incorporation or reduction of molecular oxygen;GO:0020037//heme binding	GO:0055114//oxidation-reduction process	--
chr1	24090760	24091189	MergePeak_948	601	619	39.4946853598785	40.4715242486151	24090974	Promoter (<=1kb)	1	24088241	24090890	2650	2	evm.TU.contig275.183	evm.model.contig275.183	-84	TOM20	XP_007223471.1 mitochondrial import receptor subunit TOM20 [Prunus persica]	-	-	-	-	GO:0005742//mitochondrial outer membrane translocase complex	GO:0005515//protein binding	GO:0045040//protein import into mitochondrial outer membrane	--
chr1	24236860	24237494	MergePeak_949	985	954	43.8323895454466	42.2378707777769	24237177	Promoter (<=1kb)	1	24234445	24236316	1872	2	evm.TU.contig275.197	evm.model.contig275.197	-861	JAL3	XP_020411240.1 jacalin-related lectin 3 [Prunus persica]	-	-	-	-	-	-	-	--
chr1	24270274	24270594	MergePeak_950	947	830	83.3638164087689	72.6943115180787	24270434	Exon (evm.model.contig275.203/evm.TU.contig275.203, exon 1 of 5)	1	24267635	24270490	2856	2	evm.TU.contig275.203	evm.model.contig275.203	56	rsgA	XP_007222423.1 uncharacterized protein LOC18793863 [Prunus persica]	Human Diseases;Metabolism	Drug resistance: antineoplastic;Metabolism of cofactors and vitamins	ko01522//Endocrine resistance;ko00730//Thiamine metabolism	K06949;K06949	-	GO:0003924//GTPase activity;GO:0005525//GTP binding	-	--
chr1	24271501	24271795	MergePeak_951	636	683	60.9211007203788	65.0917661431821	24271648	Promoter (1-2kb)	1	24267635	24270490	2856	2	evm.TU.contig275.203	evm.model.contig275.203	-1158	rsgA	XP_007222423.1 uncharacterized protein LOC18793863 [Prunus persica]	Human Diseases;Metabolism	Drug resistance: antineoplastic;Metabolism of cofactors and vitamins	ko01522//Endocrine resistance;ko00730//Thiamine metabolism	K06949;K06949	-	GO:0003924//GTPase activity;GO:0005525//GTP binding	-	--
chr1	24274903	24275216	MergePeak_952	437	400	39.3264216008074	35.8144025743278	24275059	Distal Intergenic	1	24267635	24270490	2856	2	evm.TU.contig275.203	evm.model.contig275.203	-4569	rsgA	XP_007222423.1 uncharacterized protein LOC18793863 [Prunus persica]	Human Diseases;Metabolism	Drug resistance: antineoplastic;Metabolism of cofactors and vitamins	ko01522//Endocrine resistance;ko00730//Thiamine metabolism	K06949;K06949	-	GO:0003924//GTPase activity;GO:0005525//GTP binding	-	--
chr1	24289821	24290075	MergePeak_953	278	244	30.806138056963	26.9015320356343	24289948	Distal Intergenic	1	24292478	24295416	2939	1	evm.TU.contig275.205	evm.model.contig275.205	-2530	NUP54	XP_007223041.1 nuclear pore complex protein NUP54 [Prunus persica]	Human Diseases;Human Diseases;Genetic Information Processing	Drug resistance: antineoplastic;Neurodegenerative disease;Translation	ko01522//Endocrine resistance;ko05014//Amyotrophic lateral sclerosis;ko03013//Nucleocytoplasmic transport	K14308;K14308;K14308	GO:0005643//nuclear pore	-	-	--
chr1	24326761	24327024	MergePeak_954	420	346	44.9550003529096	36.846779860656	24326892	Downstream (1-2kb)	1	24318183	24318746	564	2	evm.TU.contig275.208	evm.model.contig275.208	-8146	--	KAE8057005.1 hypothetical protein FH972_013729 [Carpinus fangiana]	-	-	-	-	-	-	-	--
chr1	24327955	24328254	MergePeak_955	133	131	12.5274600983441	12.2766	24328104	Exon (evm.model.contig275.209/evm.TU.contig275.209, exon 19 of 19)	1	24318183	24318746	564	2	evm.TU.contig275.208	evm.model.contig275.208	-9358	--	KAE8057005.1 hypothetical protein FH972_013729 [Carpinus fangiana]	-	-	-	-	-	-	-	--
chr1	24334516	24334781	MergePeak_956	226	225	24.0081913807375	23.7808979499648	24334648	Exon (evm.model.contig275.209/evm.TU.contig275.209, exon 6 of 19)	1	24327943	24337562	9620	2	evm.TU.contig275.209	evm.model.contig275.209	2914	CUV	XP_007227071.2 pre-mRNA-splicing factor ATP-dependent RNA helicase DEAH7 [Prunus persica]	Human Diseases;Genetic Information Processing	Drug resistance: antineoplastic;Transcription	ko01522//Endocrine resistance;ko03040//Spliceosome	K12815;K12815	-	GO:0004386//helicase activity	-	--
chr1	24337860	24338432	MergePeak_957	353	368	17.4081542129492	18.0559591896541	24338146	Promoter (<=1kb)	1	24327943	24337562	9620	2	evm.TU.contig275.209	evm.model.contig275.209	-584	CUV	XP_007227071.2 pre-mRNA-splicing factor ATP-dependent RNA helicase DEAH7 [Prunus persica]	Human Diseases;Genetic Information Processing	Drug resistance: antineoplastic;Transcription	ko01522//Endocrine resistance;ko03040//Spliceosome	K12815;K12815	-	GO:0004386//helicase activity	-	--
chr1	24343011	24343513	MergePeak_958	911	964	51.1779674565756	53.8810954355801	24343262	Downstream (2-3kb)	1	24327943	24337562	9620	2	evm.TU.contig275.209	evm.model.contig275.209	-5700	CUV	XP_007227071.2 pre-mRNA-splicing factor ATP-dependent RNA helicase DEAH7 [Prunus persica]	Human Diseases;Genetic Information Processing	Drug resistance: antineoplastic;Transcription	ko01522//Endocrine resistance;ko03040//Spliceosome	K12815;K12815	-	GO:0004386//helicase activity	-	--
chr1	24343763	24344303	MergePeak_959	987	1005	51.5528321976804	52.2271304084132	24344033	Downstream (1-2kb)	1	24345765	24349222	3458	2	evm.TU.contig275.210	evm.model.contig275.210	5189	ZAR1	XP_007225190.1 receptor protein kinase-like protein ZAR1 [Prunus persica]	-	-	-	-	-	GO:0004672//protein kinase activity;GO:0005515//protein binding;GO:0005524//ATP binding	GO:0006468//protein phosphorylation	--
chr1	24347648	24348319	MergePeak_960	974	897	40.9564518521321	37.5275781260417	24347983	Exon (evm.model.contig275.210/evm.TU.contig275.210, exon 1 of 2)	1	24345765	24349222	3458	2	evm.TU.contig275.210	evm.model.contig275.210	1239	ZAR1	XP_007225190.1 receptor protein kinase-like protein ZAR1 [Prunus persica]	-	-	-	-	-	GO:0004672//protein kinase activity;GO:0005515//protein binding;GO:0005524//ATP binding	GO:0006468//protein phosphorylation	--
chr1	24349038	24349529	MergePeak_961	688	716	39.5144532718722	40.9143152661111	24349283	Promoter (<=1kb)	1	24345765	24349222	3458	2	evm.TU.contig275.210	evm.model.contig275.210	-61	ZAR1	XP_007225190.1 receptor protein kinase-like protein ZAR1 [Prunus persica]	-	-	-	-	-	GO:0004672//protein kinase activity;GO:0005515//protein binding;GO:0005524//ATP binding	GO:0006468//protein phosphorylation	--
chr1	24365468	24365901	MergePeak_962	535	437	34.8334663695685	28.3086445417288	24365684	Distal Intergenic	1	24375100	24379371	4272	1	evm.TU.contig275.212	evm.model.contig275.212	-9416	PUB45	XP_007221950.1 U-box domain-containing protein 6 [Prunus persica]	-	-	-	-	-	GO:0004842//ubiquitin-protein transferase activity	GO:0016567//protein ubiquitination	--
chr1	24373515	24373780	MergePeak_963	229	226	24.3268841866765	23.8865908297425	24373647	Promoter (1-2kb)	1	24375100	24379371	4272	1	evm.TU.contig275.212	evm.model.contig275.212	-1453	PUB45	XP_007221950.1 U-box domain-containing protein 6 [Prunus persica]	-	-	-	-	-	GO:0004842//ubiquitin-protein transferase activity	GO:0016567//protein ubiquitination	--
chr1	24374077	24374416	MergePeak_964	349	327	29.0054195554319	27.0393472612267	24374246	Promoter (<=1kb)	1	24375100	24379371	4272	1	evm.TU.contig275.212	evm.model.contig275.212	-854	PUB45	XP_007221950.1 U-box domain-containing protein 6 [Prunus persica]	-	-	-	-	-	GO:0004842//ubiquitin-protein transferase activity	GO:0016567//protein ubiquitination	--
chr1	24718023	24718307	MergePeak_965	277	251	27.4642378095871	24.7603186359041	24718165	Distal Intergenic	1	24729778	24731550	1773	2	evm.TU.contig63.43	evm.model.contig63.43	13385	CYP76B6	XP_007224897.2 geraniol 8-hydroxylase [Prunus persica]	Human Diseases;Metabolism	Drug resistance: antineoplastic;Metabolism of terpenoids and polyketides	ko01522//Endocrine resistance;ko00902//Monoterpenoid biosynthesis	K23810;K23810	-	GO:0005506//iron ion binding;GO:0016705//oxidoreductase activity, acting on paired donors, with incorporation or reduction of molecular oxygen;GO:0020037//heme binding	GO:0055114//oxidation-reduction process	--
chr1	24807853	24808270	MergePeak_966	872	884	58.9485117409581	59.4570490967202	24808061	Exon (evm.model.contig63.33/evm.TU.contig63.33, exon 1 of 6)	1	24805976	24808312	2337	2	evm.TU.contig63.33	evm.model.contig63.33	251	4CLL9	XP_020424716.1 4-coumarate--CoA ligase-like 9 [Prunus persica]	-	-	-	-	-	-	-	--
chr1	24812984	24813418	MergePeak_967	468	461	30.4010958051597	29.7947013232428	24813201	Distal Intergenic	1	24805976	24808312	2337	2	evm.TU.contig63.33	evm.model.contig63.33	-4889	4CLL9	XP_020424716.1 4-coumarate--CoA ligase-like 9 [Prunus persica]	-	-	-	-	-	-	-	--
chr1	24816418	24817391	MergePeak_968	1059	952	30.7234261725458	27.4792806281793	24816904	Distal Intergenic	1	24820567	24823129	2563	1	evm.TU.contig63.32	evm.model.contig63.32	-3663	--	XP_007226694.1 uncharacterized protein LOC18789525 [Prunus persica]	-	-	-	-	-	-	-	--
chr1	24830004	24830342	MergePeak_969	566	521	47.1790699026068	43.2081222326297	24830173	Exon (evm.model.contig63.31/evm.TU.contig63.31, exon 1 of 6)	1	24827220	24830376	3157	2	evm.TU.contig63.31	evm.model.contig63.31	203	CDKG-2	XP_020413109.1 cyclin-dependent kinase G-2 isoform X1 [Prunus persica]	Human Diseases	Drug resistance: antineoplastic	ko01522//Endocrine resistance	K08818	-	GO:0004672//protein kinase activity;GO:0005524//ATP binding	GO:0006468//protein phosphorylation	--
chr1	24843474	24843821	MergePeak_970	635	679	51.5616875968922	54.8552120349291	24843647	Distal Intergenic	1	24839231	24841187	1957	2	evm.TU.contig63.30	evm.model.contig63.30	-2460	--	XP_034201142.1 uncharacterized protein At3g61260 [Prunus dulcis]	-	-	-	-	-	-	-	--
chr1	24864850	24865237	MergePeak_971	740	656	53.8930342964189	47.5335	24865043	Exon (evm.model.contig63.27/evm.TU.contig63.27, exon 1 of 19)	1	24858958	24865152	6195	2	evm.TU.contig63.27	evm.model.contig63.27	109	RECQL5	XP_007226440.1 ATP-dependent DNA helicase Q-like 5 [Prunus persica]	Human Diseases	Drug resistance: antineoplastic	ko01522//Endocrine resistance	K10730	-	GO:0003676//nucleic acid binding;GO:0004386//helicase activity;GO:0005524//ATP binding	GO:0006310//DNA recombination	--
chr1	24866024	24866290	MergePeak_972	416	400	44.0265557228281	42.1188105181233	24866157	Promoter (1-2kb)	1	24858958	24865152	6195	2	evm.TU.contig63.27	evm.model.contig63.27	-1005	RECQL5	XP_007226440.1 ATP-dependent DNA helicase Q-like 5 [Prunus persica]	Human Diseases	Drug resistance: antineoplastic	ko01522//Endocrine resistance	K10730	-	GO:0003676//nucleic acid binding;GO:0004386//helicase activity;GO:0005524//ATP binding	GO:0006310//DNA recombination	--
chr1	24871842	24872149	MergePeak_973	466	467	42.7531227846038	42.627860103038	24871995	Promoter (<=1kb)	1	24866278	24871484	5207	2	evm.TU.contig63.26	evm.model.contig63.26	-511	--	XP_007225438.1 uncharacterized protein LOC18792788 isoform X1 [Prunus persica]	-	-	-	-	-	-	-	--
chr1	24878217	24878838	MergePeak_974	888	839	40.3417954476087	37.9226732339082	24878527	Exon (evm.model.contig63.23/evm.TU.contig63.23, exon 1 of 11)	1	24878476	24881420	2945	1	evm.TU.contig63.23	evm.model.contig63.23	51	CLKR27	KAH0991863.1 hypothetical protein GBA52_003346 [Prunus armeniaca]	Human Diseases;Metabolism;Metabolism;Metabolism	Drug resistance: antineoplastic;Lipid metabolism;Metabolism of cofactors and vitamins;Biosynthesis of other secondary metabolites	ko01522//Endocrine resistance;ko00061//Fatty acid biosynthesis;ko00780//Biotin metabolism;ko00333//Prodigiosin biosynthesis	K00059;K00059;K00059;K00059	-	GO:0004316//3-oxoacyl-[acyl-carrier-protein] reductase (NADPH) activity;GO:0051287//NAD binding	GO:0006633//fatty acid biosynthetic process;GO:0055114//oxidation-reduction process	--
chr1	24905016	24905341	MergePeak_975	557	554	48.2803307909338	47.7770721949369	24905178	Promoter (<=1kb)	1	24902343	24904861	2519	2	evm.TU.contig63.17	evm.model.contig63.17	-317	GAPC2	XP_007222474.1 glyceraldehyde-3-phosphate dehydrogenase, cytosolic [Prunus persica]	Human Diseases;Human Diseases;Metabolism;Human Diseases;Human Diseases;Metabolism;Environmental Information Processing	Drug resistance: antineoplastic;Neurodegenerative disease;Carbohydrate metabolism;Infectious disease: bacterial;Infectious disease: bacterial;Energy metabolism;Signal transduction	ko01522//Endocrine resistance;ko05010//Alzheimer disease;ko00010//Glycolysis / Gluconeogenesis;ko05132//Salmonella infection;ko05130//Pathogenic Escherichia coli infection;ko00710//Carbon fixation in photosynthetic organisms;ko04066//HIF-1 signaling pathway	K00134;K00134;K00134;K00134;K00134;K00134;K00134	-	GO:0016620//oxidoreductase activity, acting on the aldehyde or oxo group of donors, NAD or NADP as acceptor;GO:0050661//NADP binding;GO:0051287//NAD binding	GO:0006006//glucose metabolic process;GO:0055114//oxidation-reduction process	--
chr1	24911236	24911848	MergePeak_976	833	824	38.398757234557	37.7914978159514	24911542	Distal Intergenic	1	24916328	24917423	1096	1	evm.TU.contig63.16	evm.model.contig63.16	-4786	--	XP_007226455.1 uncharacterized protein LOC18788965 [Prunus persica]	-	-	-	-	-	-	-	--
chr1	24930172	24930675	MergePeak_977	206	208	11.5496633559743	11.6027294689211	24930423	Promoter (<=1kb)	1	24927157	24930305	3149	2	evm.TU.contig63.13	evm.model.contig63.13	-118	BETA	XP_007222861.1 serine/threonine protein phosphatase 2A 57 kDa regulatory subunit B theta isoform [Prunus persica]	Human Diseases;Genetic Information Processing;Cellular Processes;Environmental Information Processing;Human Diseases;Environmental Information Processing;Cellular Processes;Environmental Information Processing;Organismal Systems;Organismal Systems	Drug resistance: antineoplastic;Translation;Cell growth and death;Signal transduction;Infectious disease: viral;Signal transduction;Cell growth and death;Signal transduction;Nervous system;Circulatory system	ko01522//Endocrine resistance;ko03015//mRNA surveillance pathway;ko04114//Oocyte meiosis;ko04151//PI3K-Akt signaling pathway;ko05165//Human papillomavirus infection;ko04071//Sphingolipid signaling pathway;ko04113//Meiosis - yeast;ko04152//AMPK signaling pathway;ko04728//Dopaminergic synapse;ko04261//Adrenergic signaling in cardiomyocytes	K11584;K11584;K11584;K11584;K11584;K11584;K11584;K11584;K11584;K11584	GO:0000159//protein phosphatase type 2A complex	GO:0019888//protein phosphatase regulator activity	GO:0007165//signal transduction	--
chr1	24967105	24967412	MergePeak_978	603	647	55.3221739036826	59.0582986866501	24967258	Promoter (1-2kb)	1	24968651	24971271	2621	1	evm.TU.contig63.10	evm.model.contig63.10	-1393	SKIP14	XP_007222252.1 F-box protein SKIP14 [Prunus persica]	-	-	-	-	-	GO:0005515//protein binding	-	--
chr1	24968794	24969393	MergePeak_979	533	600	25.1020159113437	28.1143060208473	24969093	Exon (evm.model.contig63.10/evm.TU.contig63.10, exon 1 of 2)	1	24968651	24971271	2621	1	evm.TU.contig63.10	evm.model.contig63.10	442	SKIP14	XP_007222252.1 F-box protein SKIP14 [Prunus persica]	-	-	-	-	-	GO:0005515//protein binding	-	--
chr1	25092845	25093365	MergePeak_980	1313	1324	71.2130595116066	71.4459523447252	25093105	Distal Intergenic	1	25066975	25072454	5480	1	evm.TU.contig272.2590	evm.model.contig272.2590	26130	ABCC5	XP_007227087.1 putative ABC transporter C family member 15 [Prunus persica]	-	-	-	-	GO:0016021//integral component of membrane	GO:0005524//ATP binding;GO:0042626//ATPase activity, coupled to transmembrane movement of substances	GO:0055085//transmembrane transport	--
chr1	25148929	25149197	MergePeak_981	324	329	34.0349699963398	34.3851549474304	25149063	Distal Intergenic	1	25141928	25142431	504	2	evm.TU.contig272.2588	evm.model.contig272.2588	-6632	TAT	XP_020425209.1 pelargonidin 3-O-(6-caffeoylglucoside) 5-O-(6-O-malonylglucoside) 4-malonyltransferase-like [Prunus persica]	-	-	-	-	-	GO:0016747//transferase activity, transferring acyl groups other than amino-acyl groups	-	--
chr1	25170907	25171432	MergePeak_982	904	921	48.5640981541915	49.2267601619779	25171169	Promoter (1-2kb)	1	25169496	25169783	288	2	evm.TU.contig272.2587	evm.model.contig272.2587	-1386	BEAT	BBG93941.1 hypothetical protein Prudu_002100 [Prunus dulcis]	-	-	-	-	-	GO:0016747//transferase activity, transferring acyl groups other than amino-acyl groups	-	--
chr1	25172600	25172851	MergePeak_983	341	305	38.2372349940508	34.0272354617398	25172725	Distal Intergenic	1	25169496	25169783	288	2	evm.TU.contig272.2587	evm.model.contig272.2587	-2942	BEAT	BBG93941.1 hypothetical protein Prudu_002100 [Prunus dulcis]	-	-	-	-	-	GO:0016747//transferase activity, transferring acyl groups other than amino-acyl groups	-	--
chr1	25197337	25197705	MergePeak_984	988	1102	75.6594570399414	83.9619654064329	25197521	Distal Intergenic	1	25188785	25189414	630	2	evm.TU.contig272.2583	evm.model.contig272.2583	-8107	TAT	XP_020411604.1 vinorine synthase-like [Prunus persica]	-	-	-	-	-	GO:0016747//transferase activity, transferring acyl groups other than amino-acyl groups	-	--
chr1	25198127	25198715	MergePeak_985	1275	1308	61.1684579140972	62.4338069189615	25198421	Distal Intergenic	1	25188785	25189414	630	2	evm.TU.contig272.2583	evm.model.contig272.2583	-9007	TAT	XP_020411604.1 vinorine synthase-like [Prunus persica]	-	-	-	-	-	GO:0016747//transferase activity, transferring acyl groups other than amino-acyl groups	-	--
chr1	25278397	25279054	MergePeak_986	367	367	15.7606023816497	15.680775546582	25278725	Distal Intergenic	1	25267069	25269846	2778	2	evm.TU.contig272.2575	evm.model.contig272.2575	-8879	-	-	-	-	-	-	-	-	-	-
chr1	25290787	25291053	MergePeak_987	408	423	43.1798911896968	44.5406421229154	25290920	Distal Intergenic	1	25294049	25295422	1374	2	evm.TU.contig272.2574	evm.model.contig272.2574	4502	AT1	XP_007227141.1 vinorine synthase [Prunus persica]	-	-	-	-	-	GO:0016747//transferase activity, transferring acyl groups other than amino-acyl groups	-	--
chr1	25292454	25292864	MergePeak_988	664	729	45.6519044251167	49.8669807523058	25292659	Downstream (1-2kb)	1	25294049	25295422	1374	2	evm.TU.contig272.2574	evm.model.contig272.2574	2763	AT1	XP_007227141.1 vinorine synthase [Prunus persica]	-	-	-	-	-	GO:0016747//transferase activity, transferring acyl groups other than amino-acyl groups	-	--
chr1	25295096	25295476	MergePeak_989	849	890	62.9673413267076	65.6738382114281	25295286	Exon (evm.model.contig272.2574/evm.TU.contig272.2574, exon 1 of 1)	1	25294049	25295422	1374	2	evm.TU.contig272.2574	evm.model.contig272.2574	136	AT1	XP_007227141.1 vinorine synthase [Prunus persica]	-	-	-	-	-	GO:0016747//transferase activity, transferring acyl groups other than amino-acyl groups	-	--
chr1	25317117	25317391	MergePeak_990	539	589	55.3845604347846	60.2157318046512	25317254	Exon (evm.model.contig272.2573/evm.TU.contig272.2573, exon 1 of 2)	1	25317127	25318491	1365	1	evm.TU.contig272.2573	evm.model.contig272.2573	127	CXE11	XP_020410249.1 probable carboxylesterase 11 [Prunus persica]	-	-	-	-	-	GO:0016787//hydrolase activity	-	--
chr1	25328351	25328644	MergePeak_991	545	582	52.3819683412426	55.6548506943304	25328497	Exon (evm.model.contig272.2570/evm.TU.contig272.2570, exon 1 of 2)	1	25327297	25329210	1914	2	evm.TU.contig272.2570	evm.model.contig272.2570	713	CYP71P1	ONI30204.1 hypothetical protein PRUPE_1G237700 [Prunus persica]	Human Diseases;Metabolism	Drug resistance: antineoplastic;Amino acid metabolism	ko01522//Endocrine resistance;ko00380//Tryptophan metabolism	K24541;K24541	-	GO:0005506//iron ion binding;GO:0016705//oxidoreductase activity, acting on paired donors, with incorporation or reduction of molecular oxygen;GO:0020037//heme binding	GO:0055114//oxidation-reduction process	--
chr1	25329674	25329989	MergePeak_992	664	693	59.3763693630473	61.6557407355924	25329831	Exon (evm.model.contig272.2569/evm.TU.contig272.2569, exon 1 of 2)	1	25329691	25330500	810	1	evm.TU.contig272.2569	evm.model.contig272.2569	140	HSP21	XP_007223849.1 small heat shock protein, chloroplastic [Prunus persica]	-	-	-	-	-	-	-	--
chr1	25347998	25348266	MergePeak_993	354	404	37.186356107112	42.2237161056592	25348132	Distal Intergenic	1	25354161	25354971	811	1	evm.TU.contig272.2568	evm.model.contig272.2568	-6029	--	XP_021834564.1 protein FAR-RED IMPAIRED RESPONSE 1-like [Prunus avium]	-	-	-	-	-	-	-	--
chr1	25350711	25351203	MergePeak_994	743	611	42.5867537391284	34.8434908290826	25350957	Distal Intergenic	1	25354161	25354971	811	1	evm.TU.contig272.2568	evm.model.contig272.2568	-3204	--	XP_021834564.1 protein FAR-RED IMPAIRED RESPONSE 1-like [Prunus avium]	-	-	-	-	-	-	-	--
chr1	25359248	25359553	MergePeak_995	550	598	50.7894961970314	54.9423366028323	25359400	Distal Intergenic	1	25354161	25354971	811	1	evm.TU.contig272.2568	evm.model.contig272.2568	5239	--	XP_021834564.1 protein FAR-RED IMPAIRED RESPONSE 1-like [Prunus avium]	-	-	-	-	-	-	-	--
chr1	25365959	25366228	MergePeak_996	375	418	39.2464288795242	43.5251108026451	25366093	Distal Intergenic	1	25354161	25354971	811	1	evm.TU.contig272.2568	evm.model.contig272.2568	11932	--	XP_021834564.1 protein FAR-RED IMPAIRED RESPONSE 1-like [Prunus avium]	-	-	-	-	-	-	-	--
chr1	25403850	25404912	MergePeak_997	1346	1369	35.7803378699196	36.2074176317403	25404381	Promoter (1-2kb)	1	25406126	25408792	2667	1	evm.TU.contig272.2567	evm.model.contig272.2567	-1745	RPL38A	ONI30206.1 hypothetical protein PRUPE_1G237900 [Prunus persica]	Human Diseases;Genetic Information Processing;Human Diseases	Drug resistance: antineoplastic;Translation;Infectious disease: viral	ko01522//Endocrine resistance;ko03010//Ribosome;ko05171//Coronavirus disease - COVID-19	K02923;K02923;K02923	GO:0005840//ribosome	GO:0003735//structural constituent of ribosome	GO:0006412//translation	--
chr1	25473036	25473687	MergePeak_998	614	549	26.6105234341412	23.6729355911736	25473361	Distal Intergenic	1	25483134	25483547	414	1	evm.TU.contig272.2558	evm.model.contig272.2558	-9773	NOI4	BBG93975.1 RPM1-interacting protein 4 family protein [Prunus dulcis]	-	-	-	-	-	-	-	--
chr1	25478147	25478439	MergePeak_999	476	395	45.9062665719814	37.9015388335655	25478293	Distal Intergenic	1	25483134	25483547	414	1	evm.TU.contig272.2558	evm.model.contig272.2558	-4841	NOI4	BBG93975.1 RPM1-interacting protein 4 family protein [Prunus dulcis]	-	-	-	-	-	-	-	--
chr1	25504471	25504806	MergePeak_1000	627	602	52.7303805159894	50.3714649540181	25504638	Distal Intergenic	1	25507270	25510782	3513	1	evm.TU.contig272.2555	evm.model.contig272.2555	-2632	KCR1	XP_007222849.1 very-long-chain 3-oxoacyl-CoA reductase 1 [Prunus persica]	Human Diseases;Metabolism;Metabolism;Metabolism	Drug resistance: antineoplastic;Lipid metabolism;Lipid metabolism;Lipid metabolism	ko01522//Endocrine resistance;ko00062//Fatty acid elongation;ko01040//Biosynthesis of unsaturated fatty acids;ko00140//Steroid hormone biosynthesis	K10251;K10251;K10251;K10251	-	-	GO:0055114//oxidation-reduction process	--
chr1	25505429	25506130	MergePeak_1001	557	601	22.4207803957898	24.0693702543152	25505779	Promoter (1-2kb)	1	25507270	25510782	3513	1	evm.TU.contig272.2555	evm.model.contig272.2555	-1491	KCR1	XP_007222849.1 very-long-chain 3-oxoacyl-CoA reductase 1 [Prunus persica]	Human Diseases;Metabolism;Metabolism;Metabolism	Drug resistance: antineoplastic;Lipid metabolism;Lipid metabolism;Lipid metabolism	ko01522//Endocrine resistance;ko00062//Fatty acid elongation;ko01040//Biosynthesis of unsaturated fatty acids;ko00140//Steroid hormone biosynthesis	K10251;K10251;K10251;K10251	-	-	GO:0055114//oxidation-reduction process	--
chr1	25517977	25518294	MergePeak_1002	640	613	56.8702969424049	54.1951873923881	25518135	Promoter (<=1kb)	1	25518305	25522556	4252	1	evm.TU.contig272.2553	evm.model.contig272.2553	-170	--	XP_020411281.1 uncharacterized protein LOC109946820 isoform X2 [Prunus persica]	-	-	-	-	-	-	-	--
chr1	25527167	25527547	MergePeak_1003	1050	1088	77.8748037609458	80.2844224427346	25527357	Exon (evm.model.contig272.2551/evm.TU.contig272.2551, exon 1 of 1)	1	25526787	25527386	600	2	evm.TU.contig272.2551	evm.model.contig272.2551	29	PSBY	XP_007223492.1 photosystem II core complex proteins psbY, chloroplastic [Prunus persica]	Human Diseases;Metabolism	Drug resistance: antineoplastic;Energy metabolism	ko01522//Endocrine resistance;ko00195//Photosynthesis	K02723;K02723	GO:0009523//photosystem II;GO:0016021//integral component of membrane	GO:0030145//manganese ion binding	GO:0015979//photosynthesis	--
chr1	25544858	25545158	MergePeak_1004	373	268	35.0166808634054	25.0320066896581	25545008	Promoter (1-2kb)	1	25546245	25547824	1580	1	evm.TU.contig272.2548	evm.model.contig272.2548	-1237	At1g67750	ONI30248.1 hypothetical protein PRUPE_1G239900 [Prunus persica]	Metabolism;Cellular Processes	Carbohydrate metabolism;Cellular community - prokaryotes	ko00040//Pentose and glucuronate interconversions;ko02024//Quorum sensing	K01728;K01728	-	-	-	--
chr1	25584836	25585335	MergePeak_1005	887	1025	50.1286786792387	57.634327342737	25585085	Promoter (<=1kb)	1	25585687	25589960	4274	1	evm.TU.contig272.2543	evm.model.contig272.2543	-602	-	-	-	-	-	-	-	-	-	-
chr1	25585876	25586287	MergePeak_1006	727	797	49.8620163415004	54.3861696568333	25586081	Intron (evm.model.contig272.2543/evm.TU.contig272.2543, intron 1 of 7)	1	25585687	25589960	4274	1	evm.TU.contig272.2543	evm.model.contig272.2543	394	-	-	-	-	-	-	-	-	-	-
chr1	25632043	25632491	MergePeak_1007	902	876	56.7665941459203	54.851073662054	25632267	Distal Intergenic	1	25624465	25625473	1009	2	evm.TU.contig272.2539	evm.model.contig272.2539	-6794	CYSEP	XP_034199462.1 vignain-like [Prunus dulcis]	Human Diseases	Drug resistance: antineoplastic	ko01522//Endocrine resistance	K16292	-	-	-	--
chr1	25648628	25649017	MergePeak_1008	563	508	40.792134386164	36.6206857912575	25648822	Distal Intergenic	1	25652356	25661649	9294	1	evm.TU.contig272.2537	evm.model.contig272.2537	-3534	-	-	-	-	-	-	-	-	-	-
chr1	25659538	25660050	MergePeak_1009	460	452	25.3380453116928	24.7712793789922	25659794	Intron (evm.model.contig272.2537/evm.TU.contig272.2537, intron 7 of 11)	1	25662076	25663008	933	1	evm.TU.contig272.2536	evm.model.contig272.2536	-2282	ABCB15	VVA13284.1 PREDICTED: ABC transporter [Prunus dulcis]	-	-	-	-	GO:0016021//integral component of membrane	GO:0005524//ATP binding;GO:0042626//ATPase activity, coupled to transmembrane movement of substances	GO:0055085//transmembrane transport	--
chr1	25681275	25681651	MergePeak_1010	753	798	56.4399041944904	59.5098573067272	25681463	Promoter (<=1kb)	1	25681624	25682934	1311	1	evm.TU.contig272.2533	evm.model.contig272.2533	-161	JGB	XP_007226445.2 protein JINGUBANG [Prunus persica]	-	-	-	-	-	GO:0005515//protein binding	-	--
chr1	25682648	25682920	MergePeak_1011	602	603	62.3112532364139	62.0986319801133	25682784	Exon (evm.model.contig272.2533/evm.TU.contig272.2533, exon 1 of 1)	1	25681624	25682934	1311	1	evm.TU.contig272.2533	evm.model.contig272.2533	1160	JGB	XP_007226445.2 protein JINGUBANG [Prunus persica]	-	-	-	-	-	GO:0005515//protein binding	-	--
chr1	25697547	25697834	MergePeak_1012	602	610	59.065875463684	59.5476620580447	25697690	Exon (evm.model.contig272.2531/evm.TU.contig272.2531, exon 1 of 7)	1	25694369	25697736	3368	2	evm.TU.contig272.2531	evm.model.contig272.2531	46	SEOA	XP_020410167.1 protein SIEVE ELEMENT OCCLUSION B [Prunus persica]	-	-	-	-	-	-	GO:0010088//phloem development	--
chr1	25698548	25699226	MergePeak_1013	679	690	28.2574287932575	28.5697660594767	25698887	Promoter (1-2kb)	1	25694369	25697736	3368	2	evm.TU.contig272.2531	evm.model.contig272.2531	-1151	SEOA	XP_020410167.1 protein SIEVE ELEMENT OCCLUSION B [Prunus persica]	-	-	-	-	-	-	GO:0010088//phloem development	--
chr1	25737384	25737642	MergePeak_1014	433	453	47.2411840443262	49.1728981754588	25737513	Exon (evm.model.contig272.2525/evm.TU.contig272.2525, exon 1 of 5)	1	25737035	25739923	2889	1	evm.TU.contig272.2525	evm.model.contig272.2525	478	--	XP_020426059.1 myosin-9 [Prunus persica]	-	-	-	-	-	-	-	--
chr1	25751386	25751654	MergePeak_1015	479	420	50.3171315686629	43.8959424860813	25751520	Distal Intergenic	1	25740494	25741991	1498	2	evm.TU.contig272.2524	evm.model.contig272.2524	-9529	CYP71B36	XP_007225745.1 cytochrome P450 71B37 [Prunus persica]	Human Diseases	Drug resistance: antineoplastic	ko01522//Endocrine resistance	K01773	-	GO:0005506//iron ion binding;GO:0016705//oxidoreductase activity, acting on paired donors, with incorporation or reduction of molecular oxygen;GO:0020037//heme binding	GO:0055114//oxidation-reduction process	--
chr1	25765232	25765508	MergePeak_1016	488	504	49.7820406177243	51.1538275613973	25765370	Downstream (1-2kb)	1	25766624	25768228	1605	2	evm.TU.contig272.2523	evm.model.contig272.2523	2858	-	-	-	-	-	-	-	-	-	-
chr1	25777498	25777789	MergePeak_1017	351	395	33.9669777617581	38.0313386240914	25777643	Promoter (<=1kb)	1	25777769	25781269	3501	1	evm.TU.contig272.2520	evm.model.contig272.2520	-126	AFC2	XP_020423558.1 serine/threonine-protein kinase AFC2 isoform X1 [Prunus persica]	Human Diseases	Drug resistance: antineoplastic	ko01522//Endocrine resistance	K08287	-	GO:0004672//protein kinase activity;GO:0005524//ATP binding	GO:0006468//protein phosphorylation	--
chr1	25782389	25783107	MergePeak_1018	1071	1049	42.0913855877312	41.0179513433503	25782748	Exon (evm.model.contig272.2519/evm.TU.contig272.2519, exon 1 of 1)	1	25781984	25783312	1329	2	evm.TU.contig272.2519	evm.model.contig272.2519	564	--	XP_007224594.2 NDR1/HIN1-like protein 13 [Prunus persica]	-	-	-	-	-	-	-	--
chr1	25807543	25807868	MergePeak_1019	571	559	49.4938400029141	48.2082732075265	25807705	Promoter (<=1kb)	1	25808263	25808607	345	1	evm.TU.contig272.2514	evm.model.contig272.2514	-558	SMR6	XP_007223508.1 cyclin-dependent protein kinase inhibitor SMR6 [Prunus persica]	-	-	-	-	-	-	GO:0032875//regulation of DNA endoreduplication	--
chr1	25816176	25816968	MergePeak_1020	1047	1061	37.3083580662554	37.6157360505914	25816572	Distal Intergenic	1	25812109	25814343	2235	1	evm.TU.contig272.2513	evm.model.contig272.2513	4463	At1g70590	BBG94012.1 F-box family protein [Prunus dulcis]	-	-	-	-	-	GO:0005515//protein binding	-	--
chr1	25823730	25823997	MergePeak_1021	591	669	62.313956779161	70.1808609251748	25823863	Promoter (<=1kb)	1	25823548	25823850	303	2	evm.TU.contig272.2512	evm.model.contig272.2512	-13	--	PQQ07199.1 polyphenol oxidase chloroplastic-like [Prunus yedoensis var. nudiflora] [Prunus yedoensis]	-	-	-	-	-	-	-	--
chr1	25827123	25827587	MergePeak_1022	782	756	47.5210953039297	45.7084201113131	25827355	Distal Intergenic	1	25823548	25823850	303	2	evm.TU.contig272.2512	evm.model.contig272.2512	-3505	--	PQQ07199.1 polyphenol oxidase chloroplastic-like [Prunus yedoensis var. nudiflora] [Prunus yedoensis]	-	-	-	-	-	-	-	--
chr1	25838754	25839026	MergePeak_1023	560	516	57.9639564989897	53.1391278635795	25838890	Promoter (1-2kb)	1	25836995	25837465	471	2	evm.TU.contig272.2509	evm.model.contig272.2509	-1425	--	CAB4294890.1 unnamed protein product [Prunus armeniaca]	-	-	-	-	-	-	-	--
chr1	25881490	25881769	MergePeak_1024	561	652	56.6157769750623	65.4661697342588	25881629	Promoter (<=1kb)	1	25881688	25884618	2931	1	evm.TU.contig272.2504	evm.model.contig272.2504	-59	DTX29	XP_007222487.1 protein DETOXIFICATION 29 [Prunus persica]	-	-	-	-	GO:0016020//membrane	GO:0015297//antiporter activity;GO:0042910//xenobiotic transporter activity	GO:0055085//transmembrane transport	--
chr1	25888949	25889235	MergePeak_1025	474	507	46.6690635818956	49.665341995016	25889092	Exon (evm.model.contig272.2502/evm.TU.contig272.2502, exon 2 of 4)	1	25887907	25889931	2025	2	evm.TU.contig272.2502	evm.model.contig272.2502	839	--	XP_007222311.1 uncharacterized protein LOC18790123 [Prunus persica]	-	-	-	-	-	GO:0005515//protein binding	-	--
chr1	25890469	25891152	MergePeak_1026	1191	1166	49.2026282058036	47.925849152497	25890810	Exon (evm.model.contig272.2501/evm.TU.contig272.2501, exon 1 of 18)	1	25890470	25895453	4984	1	evm.TU.contig272.2501	evm.model.contig272.2501	340	ABCB26	XP_007225181.2 ABC transporter B family member 26, chloroplastic [Prunus persica]	-	-	-	-	GO:0016021//integral component of membrane	GO:0005524//ATP binding;GO:0042626//ATPase activity, coupled to transmembrane movement of substances	GO:0055085//transmembrane transport	--
chr1	25896268	25896717	MergePeak_1027	783	841	49.167926100268	52.5425141411835	25896492	Promoter (<=1kb)	1	25896530	25902688	6159	1	evm.TU.contig272.2500	evm.model.contig272.2500	-38	--	KAH0991742.1 hypothetical protein GBA52_003225 [Prunus armeniaca]	Human Diseases	Drug resistance: antineoplastic	ko01522//Endocrine resistance	K20892	-	-	-	--
chr1	25934893	25935186	MergePeak_1028	371	389	35.6581839533963	37.1988606874476	25935039	Distal Intergenic	1	25928808	25929583	776	1	evm.TU.contig272.2496	evm.model.contig272.2496	6231	--	XP_020409632.1 uncharacterized protein LOC18788516 [Prunus persica]	-	-	-	-	-	GO:0005515//protein binding	-	--
chr1	25937896	25938426	MergePeak_1029	583	572	31.0246346261188	30.2850904782009	25938161	Distal Intergenic	1	25928808	25929583	776	1	evm.TU.contig272.2496	evm.model.contig272.2496	9353	--	XP_020409632.1 uncharacterized protein LOC18788516 [Prunus persica]	-	-	-	-	-	GO:0005515//protein binding	-	--
chr1	25993448	25993975	MergePeak_1030	831	792	44.4733396348427	42.171459031271	25993711	Distal Intergenic	1	25977753	25978265	513	1	evm.TU.contig272.2492	evm.model.contig272.2492	15958	PIRL2	ONI30333.1 hypothetical protein PRUPE_1G244900 [Prunus persica]	-	-	-	-	-	GO:0005515//protein binding	-	--
chr1	26016916	26017337	MergePeak_1031	318	352	21.2935126925495	23.4507955434556	26017126	Promoter (1-2kb)	1	26013559	26015974	2416	2	evm.TU.contig272.2490	evm.model.contig272.2490	-1152	Os03g0733400	XP_007224101.2 zinc finger BED domain-containing protein RICESLEEPER 2 [Prunus persica]	-	-	-	-	-	GO:0003677//DNA binding;GO:0046983//protein dimerization activity	-	--
chr1	26025513	26025818	MergePeak_1032	486	515	44.8794457304677	47.3165607867202	26025665	Distal Intergenic	1	26013559	26015974	2416	2	evm.TU.contig272.2490	evm.model.contig272.2490	-9691	Os03g0733400	XP_007224101.2 zinc finger BED domain-containing protein RICESLEEPER 2 [Prunus persica]	-	-	-	-	-	GO:0003677//DNA binding;GO:0046983//protein dimerization activity	-	--
chr1	26070852	26071108	MergePeak_1033	312	323	34.3047384571842	35.3343223530494	26070980	Promoter (<=1kb)	1	26071098	26073501	2404	1	evm.TU.contig272.2484	evm.model.contig272.2484	-118	COR2	XP_007222676.1 non-functional NADPH-dependent codeinone reductase 2 [Prunus persica]	-	-	-	-	-	GO:0016491//oxidoreductase activity	GO:0055114//oxidation-reduction process	--
chr1	26087033	26087295	MergePeak_1034	404	429	43.4068487926845	45.8594573495951	26087164	Exon (evm.model.contig272.2483/evm.TU.contig272.2483, exon 1 of 1)	1	26087147	26088427	1281	1	evm.TU.contig272.2483	evm.model.contig272.2483	17	ESR1	XP_007224760.1 ethylene-responsive transcription factor ESR2 [Prunus persica]	-	-	-	-	-	GO:0003677//DNA binding;GO:0003700//transcription factor activity, sequence-specific DNA binding	GO:0006355//regulation of transcription, DNA-templated	ERF
chr1	26098661	26098920	MergePeak_1035	167	199	18.1499638787461	21.5182573005716	26098790	Promoter (<=1kb)	1	26095720	26098207	2488	2	evm.TU.contig272.2481	evm.model.contig272.2481	-583	At1g67900	XP_007221979.1 BTB/POZ domain-containing protein At1g67900 [Prunus persica]	-	-	-	-	-	-	-	--
chr1	26109209	26109471	MergePeak_1036	452	384	48.5640981541915	41.0490247604767	26109340	Promoter (1-2kb)	1	26110576	26112605	2030	1	evm.TU.contig272.2480	evm.model.contig272.2480	-1236	--	XP_007223023.1 uncharacterized protein LOC18792252 [Prunus persica]	Human Diseases;Metabolism	Drug resistance: antineoplastic;Glycan biosynthesis and metabolism	ko01522//Endocrine resistance;ko00510//N-Glycan biosynthesis	K00737;K00737	GO:0016020//membrane	GO:0003830//beta-1,4-mannosylglycoprotein 4-beta-N-acetylglucosaminyltransferase activity	GO:0006487//protein N-linked glycosylation	--
chr1	26131534	26131981	MergePeak_1037	964	988	60.8039315997772	62.0020855995472	26131757	Promoter (<=1kb)	1	26128862	26131456	2595	2	evm.TU.contig272.2475	evm.model.contig272.2475	-301	-	-	-	-	-	-	-	-	-	-
chr1	26151158	26151656	MergePeak_1038	1157	1190	65.5187276829637	67.0461406108383	26151407	Promoter (<=1kb)	1	26147668	26151056	3389	2	evm.TU.contig272.2469	evm.model.contig272.2469	-351	EIF4B2	CAB4264304.1 unnamed protein product [Prunus armeniaca]	-	-	-	-	-	GO:0003743//translation initiation factor activity	-	--
chr1	26157518	26157784	MergePeak_1039	245	291	25.9291013271464	30.6414346519347	26157651	Downstream (<1kb)	1	26153564	26154298	735	2	evm.TU.contig272.2468	evm.model.contig272.2468	-3353	SUFE2	XP_007227282.2 sufE-like protein 2, chloroplastic [Prunus persica]	-	-	-	-	-	-	-	--
chr1	26170412	26170679	MergePeak_1040	599	599	63.1574621162732	62.8375720391326	26170545	Promoter (<=1kb)	1	26170572	26173088	2517	1	evm.TU.contig272.2465	evm.model.contig272.2465	-27	PRS3	XP_007222779.1 ribose-phosphate pyrophosphokinase 4 [Prunus persica]	-	-	-	-	-	GO:0000287//magnesium ion binding;GO:0004749//ribose phosphate diphosphokinase activity	GO:0009116//nucleoside metabolic process;GO:0009165//nucleotide biosynthetic process	--
chr1	26176718	26177003	MergePeak_1041	235	236	23.2185166657885	23.1992175556642	26176860	Intron (evm.model.contig272.2464/evm.TU.contig272.2464, intron 1 of 6)	1	26173551	26179503	5953	2	evm.TU.contig272.2464	evm.model.contig272.2464	2643	-	-	-	-	-	-	-	-	-	-
chr1	26178716	26179247	MergePeak_1042	406	314	21.5648798685386	16.5937821250866	26178981	Intron (evm.model.contig272.2464/evm.TU.contig272.2464, intron 1 of 6)	1	26173551	26179503	5953	2	evm.TU.contig272.2464	evm.model.contig272.2464	522	-	-	-	-	-	-	-	-	-	-
chr1	26185249	26185582	MergePeak_1043	993	1052	84.0108586577984	88.5516465087766	26185415	Distal Intergenic	1	26173551	26179503	5953	2	evm.TU.contig272.2464	evm.model.contig272.2464	-5912	-	-	-	-	-	-	-	-	-	-
chr1	26200344	26200653	MergePeak_1044	156	171	14.219867392736	15.5082139663384	26200498	Downstream (<1kb)	1	26201117	26204143	3027	2	evm.TU.contig272.2463	evm.model.contig272.2463	3645	--	XP_007225612.1 uncharacterized protein LOC18790831 [Prunus persica]	-	-	-	-	-	-	-	--
[truncated: 8,892 more rows]

## Sheet: Table S2
the list of PpMYC2-binding motifs										The list of PpMYC2-binding motifs
[truncated: 94,606 more rows]

## Sheet: Table S3
The DEGs by RNA-seq analysis
[truncated: 613 more rows]

## Sheet: Table S4
The overlapping DEGs between DAP-seq and RNA-seq
[truncated: 77 more rows]

[truncated: 2 more sheets: Table S5, Table S6]
